# Supplementary material for: Elastic analysis bridges structure and dynamics of an AAA+ molecular motor
Source: PLoS Comput Biol. 2025 Oct 24;21(10):e1013596. doi: 10.1371/journal.pcbi.1013596 (PMC12582506; doi:10.1371/journal.pcbi.1013596)
Supplement: S1 Scripts [file pcbi.1013596.s002.zip]

Archive with 69 entries (62 files):
- Alignments/
- Alignments/Iwasaki2002.fasta
- Alignments/Iwasaki2002.txt
- Alignments/default_options.meg
- Alignments/default_options_summary.txt
- Alignments/gap_open_5.meg
- Alignments/gap_open_5_summary.txt
- Alignments/gap_open_5_extra.meg
- Alignments/Iwasaki2002_extra.fasta
- Alignments/gap_open_5_extra_summary.txt
- Alignments/gap_open_5_extra_scores.txt
- Alignments/RuvB_jiri.fasta
- Alignments/output_clustal_omega_online.txt
- AmberScripts/
- AmberScripts/call_tleap_sander_minimize.sh
- AmberScripts/minimize.in
- AmberScripts/call_tleap_sander_hexamer.sh
- AmberScripts/call_tleap_sander.sh
- AmberScripts/call_pdb4amber_strip.sh
- AmberScripts/clear.sh
- AmberScripts/call_pdb4amber.sh
- AmberScripts/leap.log
- AmberScripts/mdout
- AmberScripts/mdinfo
- AmberScripts/restrt
- AmberScripts/decomp.in
- AmberScripts/one_cycle.in
- Han_digitised/
- Han_digitised/biophys.csv
- Han_digitised/biochem.csv
- movie/
- movie/Region_2.gif
- movie/Region_1.gif
- movie/Region_3.gif
- movie/Region_4.gif
- Pymol/
- Pymol/interactions.npy
- Pymol/interactions_s0.npy
- tools/
- tools/distance.so
- tools/elastic.pyc
- tools/load.pyc
- tools/.DS_Store
- tools/sequence.py
- tools/__init__.py
- tools/sequence.pyc
- tools/spatial.py
- tools/elastic.py
- tools/__init__.pyc
- tools/spatial.pyc
- tools/load.py
- tools/__pycache__/
- tools/__pycache__/spatial.cpython-38.pyc
- tools/__pycache__/elastic.cpython-38.pyc
- tools/__pycache__/__init__.cpython-38.pyc
- tools/__pycache__/sequence.cpython-38.pyc
- tools/__pycache__/load.cpython-38.pyc
- energy_landscape.npy
- Hb_Eel_tests.ipynb
- LICENSE
- MSA_scores.ipynb
- PSA_parameter_test.ipynb
- RuvB_cycle_reconstruction.ipynb
- RuvB_cycle_reconstruction_and_ref.ipynb
- RuvB_different_references.ipynb
- RuvB_Eel_tests.ipynb
- RuvB_kinetic_model.ipynb
- RuvB_kinetic_model_SI.ipynb
- RuvB_main.ipynb
