# Supplementary material for: Elastic analysis bridges structure and dynamics of an AAA+ molecular motor
Source: PLoS Comput Biol. 2025 Oct 24;21(10):e1013596. doi: 10.1371/journal.pcbi.1013596 (PMC12582506; doi:10.1371/journal.pcbi.1013596)
Supplement: S1 Scripts [file pcbi.1013596.s002.zip › Alignments/Iwasaki2002.txt]

Their accession numbers in Swiss-prot are 
P08577 for E. coli RuvB (Eco), 
P44631 for Haemophilus influenzae RuvB (Hin), 
Q51426 for Pseudomonas aeruginosa RuvB (Pae), 
O32055 for Bacillus subtilis RuvB (Bsu), 
Q50629 for Mycobacterium tuberculosis RuvB (Mtu), 
P40833 for Mycobacterium leprae RuvB (Mle), 
Q56313 for Thermotoga maritima RuvB (Tma), 
Q56214 for Thermus aquaticus thermophilus RuvB (Taq), 
P96115 for Treponema pallidum RuvB (Tpa), 
Q57396 for Synechocystis sp. (strain PCC 6803 / Kazusa) RuvB (Syn), 
O25699 for Helicobacter pylori RuvB (Hpy), 
P70828 for Borrelia burgdorferi RuvB (Bbu), 
Q49425 for Mycoplasma genitalium RuvB (Mge), 
P75242 for Mycoplasma pneumoniae RuvB (Mpn), 
O84044 for Chlamydia trachomatis RuvB (Ctr), 
Q9ZDE5 for Rickettsia prowazekii RuvB (Rpr), 
Q9Z8F3 for Chlamydia pneumoniae RuvB (Cpn) and 
Q9X719 for Deinococcus radiodurans RuvB (Dra)
