# Supplementary material for: Elastic analysis bridges structure and dynamics of an AAA+ molecular motor
Source: PLoS Comput Biol. 2025 Oct 24;21(10):e1013596. doi: 10.1371/journal.pcbi.1013596 (PMC12582506; doi:10.1371/journal.pcbi.1013596)
Supplement: S1 Scripts [file pcbi.1013596.s002.zip › Alignments/default_options.meg]

#mega
!Title ;
!Format DataType=Protein indel=-;

#sp|P08577|Eco_Release_5.0/47.0|10-May-2005
------------------MIEADRLISAGTTLP-EDVADRAIRPKLLEEYVGQPQVRSQM
EIFIKAAKLRGDALDHLLIFGPPGLGKTTLANIVANEMGVNLRTTSGPVLEKAGDLAAML
T-NLEPHDVLFIDEIHRLSPVVEEVLYPAMEDYQLDIMIGEGPAARSIKIDLPPFTLIGA
TTRAGSLTSPLRDRFGIVQRLEFYQVPDLQYIVSRSARFMGLEMSDDGALEVARRARGTP
RIANRLLRRVRDFAEVKHDGTISADIAAQALDMLNVDAEGFDYMDRKLLLAVIDKFFGGP
VGLDNLAAAIGEERETIEDVLEPYLIQQGFLQRTPRGRMATTRAWNHFGITPPEMP----
-----------

#sp|P44631|Hin_Holliday_junction_branch_migration_complex_subunit_RuvB_OS_Haemophilus_influenzae_(strain_ATCC_51907_/_DSM_11121_/_KW20_/_Rd)_OX_71421_GN_ruvB_PE_3_SV_1
------------------MIEADRIISGQAKVD-EDVIDRAIRPKLLADYVGQPQVREQM
DIFIKAAKLRQDALDHLLIFGPPGLGKTTLANIVANEMGVNIRTTSGPVLEKAGDLAAML
T-NLEPHDVLFIDEIHRLSPAIEEVLYPAMEDYQLDIMIGEGPAARSIKLDLPPFTLVGA
TTRAGSLTSPLRDRFGIVQRLEFYSVEDLTSIVARSAGCLNLELEQQAAFEVARRSRGTP
RIANRLLRRVRDYADVRNGGIISINVAKQALSMLDVDDAGFDYLDRKLLSAVIERFDGGP
VGLDNLAAAIGEERDTIEDVLEPYLIQQGFLQRTPRGRIATSQTYRHFGLQKLSD-----
-----------

#sp|Q51426|Pae_Holliday_junction_branch_migration_complex_subunit_RuvB_OS_Pseudomonas_aeruginosa_(strain_ATCC_15692_/_DSM_22644_/_CIP_104116_/_JCM_14847_/_LMG_12228_/_1C_/_PRS_101_/_PAO1)_OX_208964_GN_ruvB_PE_1_SV_2
------------------MIEPDRLISAVSGRERDEQLDRAIRPLKLADYIGQPSVREQM
ELFIHAARGRQEALDHTLIFGPPGLGKTTLANIIAQEMGVSIKSTSGPVLERPGDLAALL
T-NLEAGDVLFVDEIHRLSPIVEEVLYPAMEDFQLDIMIGEGPAARSIKLDLPPFTLVGA
TTRAGMLTNPLRDRFGIVQRLEFYNVEDLATIVSRSAGILGLEIEPQGAAEIAKRARGTP
RIANRLLRRVRDFAEVRGQGDITRVIADKALNLLDVDERGFDHLDRRLLLTMIDKFDGGP
VGIDNLAAALSEERHTIEDVLEPYLIQQGYIMRTPRGRVVTRHAYLHFGLNIPKRLGPGV
TTDLFTSEDGN

#sp|O32055|Bsu_Holliday_junction_branch_migration_complex_subunit_RuvB_OS_Bacillus_subtilis_(strain_168)_OX_224308_GN_ruvB_PE_1_SV_2
---------------------MDERLVSSEADNHESVIEQSLRPQNLAQYIGQHKVKENL
RVFIDAAKMRQETLDHVLLYGPPGLGKTTLASIVANEMGVELRTTSGPAIERPGDLAAIL
T-ALEPGDVLFIDEIHRLHRSIEEVLYPAMEDFCLDIVIGKGPSARSVRLDLPPFTLVGA
TTRVGLLTAPLRDRFGVMSRLEYYTQEELADIVTRTADVFEVEIDKPSALEIARRSRGTP
RVANRLLRRVRDFAQVLGDSRITEDISQNALERLQVDRLGLDHIDHKLLMGMIEKFNGGP
VGLDTISATIGEESHTIEDVYEPYLLQIGFIQRTPRGRIVTPAVYHHFQMEAPRYD----
-----------

#sp|Q50629|Mtu_Release_2.5/44.5|13-Sep-2004
------------------MTERSDRDVSPALTVGEGDIDVSLRPRSLREFIGQPRVREQL
QLVIEGAKNRGGTPDHILLSGPPGLGKTSLAMIIAAELGSSLRVTSGPALERAGDLAAML
S-NLVEHDVLFIDEIHRIARPAEEMLYLAMEDFRVDVVVGKGPGATSIPLEVAPFTLVGA
TTRSGALTGPLRDRFGFTAHMDFYEPAELERVLARSAGILGIELGADAGAEIARRSRGTP
RIANRLLRRVRDFAEVRADGVITRDVAKAALEVYDVDELGLDRLDRAVLSALTRSFGGGP
VGVSTLAVAVGEEAATVEEVCEPFLVRAGMVARTPRGRVATALAWTHLGMTPPVGAS---
QPGLFE-----

#sp|P40833|Mle_RUVB_MYCLE_Holliday_junction_branch_migration_complex_subunit_RuvB_OS_Mycobacterium_leprae_(strain_TN)_OX_272631_GN_ruvB_PE_3_SV_2
-----------------MSEDYLDRDVSPALTVGEADIDVSLRPRSLREFIGQPRVREQL
QLVIEGAKNRGATPDHILLSGPPGLGKTSLAMIIAAELGSSLRMTSGPALERAGDLAVML
S-NLVEHDVLFIDEIHRIARPAEEMLYLAMEDFRVDVIVGKGPGATSIPLEVAPFTLVGA
TTRSGALTGPLRDRFGFTAHMDFYEPTELEGVLARAAGILGIELGVEAGAEIARRSRGTP
RIANRLLRRVRDFAEVRADGVITRDVAKAALAVYDVDELGLDRLDRAVLSALTRSFGGGP
VGVSTLAVAVGEEATTVEEVCEPFLVRAGMVARTPRGRVATAQAWTYLCMTPPVGVTGLS
QPGLFES----

#sp|Q56313|Tma_RUVB_THEMA_Holliday_junction_branch_migration_complex_subunit_RuvB_OS_Thermotoga_maritima_(strain_ATCC_43589_/_DSM_3109_/_JCM_10099_/_NBRC_100826_/_MSB8)_OX_243274_GN_ruvB_PE_1_SV_1
-----------------------MSEFLTPERTVYDSGVQFLRPKSLDEFIGQENVKKKL
SLALEAAKMRGEVLDHVLLAGPPGLGKTTLAHIIASELQTNIHVTSGPVLVKQGDMAAIL
T-SLERGDVLFIDEIHRLNKAVEELLYSAIEDFQIDIMIGKGPSAKSIRIDIQPFTLVGA
TTRSGLLSSPLRSRFGIILELDFYTVKELKEIIKRAASLMDVEIEDAAAEMIAKRSRGTP
RIAIRLTKRVRDMLTVVKADRINTDIVLKTMEVLNIDDEGLDEFDRKILKTIIEIYRGGP
VGLNALAASLGVEADTLSEVYEPYLLQAGFLARTPRGRIVTEKAYKHLKYEVPENRLF--
-----------

#sp|Q56214|Taq_RUVB_THETH_Holliday_junction_branch_migration_complex_subunit_RuvB_OS_Thermus_thermophilus_OX_274_GN_ruvB_PE_1_SV_1
------------------------------------MEDLALRPKTLDEYIGQERLKQKL
RVYLEAAKARKEPLEHLLLFGPPGLGKTTLAHVIAHELGVNLRVTSGPAIEKPGDLAAIL
ANSLEEGDILFIDEIHRLSRQAEEHLYPAMEDFVMDIVIGQGPAARTIRLELPRFALIGA
TTRPGLITAPLLSRFGIVEHLEYYTPEELAQGVMRDARLLGVRITEEAALEIGRRSRGTM
RVAKRLFRRVRDFAQVEGEEVITRERALEALAALGLDELGLEKRDREILEVLILRFGAGP
VGLATLATALSEDPGTLEEVHEPYLIRQGLLKRTPRGRVATELAYRHLGYPPPVGPLLEP
-----------

#sp|P96115|Tpa_RUVB_TREPA_Holliday_junction_branch_migration_complex_subunit_RuvB_OS_Treponema_pallidum_(strain_Nichols)_OX_243276_GN_ruvB_PE_3_SV_2
------------------MDHTASLSPVRPEAQPTDDRERALRPRLLKDFLGQEKTKRNL
RLFIQAARDRNESLDHLFLIGPPGLGKTTLAHITACELGVECKVTGAPALDKPKDLAGIL
T-ALSERSVFFVDEIHRLKPAIEEMLYIAMEDYELDWVIGQGPSARTVRIPLPPFTLIGA
TTRAGMVSSPLISRFGIVERFEFYTPEELAAIVQRSARLLDITLDARAALALARCSRGTP
RVANRLLRRIRDFAQVAGSAHISETIVRAGLAHLKIDELGLELHDIQLLRVMIEHFGGGP
VGAETLAISLGESPETLEDYYEPYLIQIGLMQRTPRGRMATARAYAHLGLPVPEARTLTP
HSPEQGTLL--

#sp|Q57396|Syn_RUVB_SYNY3_Holliday_junction_branch_migration_complex_subunit_RuvB_OS_Synechocystis_sp._(strain_PCC_6803_/_Kazusa)_OX_1111708_GN_ruvB_PE_2_SV_1
MAIKRSGNNNLSPNVKSDLLSPEVIPQERSTSPELEQQEASLRPQRLADYIGQRDLKEVL
RIAIQAAQGRQEAIDHLLLYGPPGLGKTTLALILAEEMQVRCKITAAPALERPRDITGLL
L-ALQPGDILFIDEIHRLNRLTEELLYPAMEDFRLDITMGKGQSAKVRSLKLAHFTLVGA
TTKVGSLTSPLRDRFGLIQRLRFYEVDELQQIILRTAGILSVSISPTGAEAIAMRARGTP
RIANRLLKRVRDYAQVKQQPEIDPALASEALDLYQVDKRGLDWTDRLVLQTLIEQFQGGP
TGLEAIAAATGEDAKTIEEVYEPYLLQIGYLARTSRGRIATTAAYEHLGLTPPTPLLPWK
ES---------

#sp|O25699|Hpy_RUVB_HELPY_Holliday_junction_branch_migration_complex_subunit_RuvB_OS_Helicobacter_pylori_(strain_ATCC_700392_/_26695)_OX_85962_GN_ruvB_PE_3_SV_1
---------------------MKERIVNLETLDFEISQEVSLRPSLWEDFIGQEKIKSNL
QISICAAKKRQESLDHMLFFGPPGLGKTSISHIIAKEMETNIKITAAPMIEKSGDLAAIL
T-NLQAKDILFIDEIHRLSPAIEEVLYPAMEDFRLDIIIGSGPAAQTIKIDLPPFTLIGA
TTRAGMLSNPLRDRFGMSFRMQFYNPSELALIIKKAAVKLNQDIKQESADEIAKRSRGTP
RIALRLLKRVRDFALVKNSSLMDLNITLHALNELGVNELGFDEADLAYLSLLAN-AQGKP
VGLNTIAASMREDEGTIEDVIEPFLLANGYLERTAKGRIATPKTHELLKIPTLNPQTLF-
-----------

#sp|P70828|Bbu_RUVB_BORBU_Holliday_junction_branch_migration_complex_subunit_RuvB_OS_Borreliella_burgdorferi_(strain_ATCC_35210_/_DSM_4680_/_CIP_102532_/_B31)_OX_224326_GN_ruvB_PE_3_SV_1
-----------------MKDENSISFLSSNENYLYDKSENELRPKVFEDFKGQVNVKETL
SIFIRASKERDEALDHVFLSGPPGLGKTTLASIIAFEMNASIKITSAPAFDKPKDIIGIL
T-GLDEKSVLFIDEIHRLRPIIEEMLCIAMEDYELDWVIGQGANARTVRMPLPKFTLIGA
TTKPGKVTSPLYARFGITARFELYSEIELVEIIKRNSLILNIEIEEDAAFLLARSSRGTP
RIANRLLRRIRDIAQVTGSLVITSDIVSIGLEMLRIDGEGLDEQDRNILRSLILKFNGGP
VGVDTLAISVGETADSLEDFYEPYLIMKGFISRTHRGRKATEFAYLHLNLEMKEDGLNEN
QRVSF------

#sp|Q49425|Mge_RUVB_MYCGE_Holliday_junction_branch_migration_complex_subunit_RuvB_OS_Mycoplasma_genitalium_(strain_ATCC_33530_/_DSM_19775_/_NCTC_10195_/_G37)_OX_243273_GN_ruvB_PE_3_SV_1
------------------------------------MKLQIKPPNTFDEFVGKQEIISQI
QLSIKASKLNKTQLDHILLYGPPGVGKTTLARLIANELKTKLQIIQGGHLQKPSDFLNAI
S-LIKKGDVLFIDEIHAVAPNVMELMYPVMDVFKIQVLIGKDFNSKIVEMKVNPFTLIGA
TTQLGKIINPLEDRFGVILNINYYSNAEIEKMVSIYGKQMKLELNSNEISAITEHSKQTP
RIAIRIVRRIFEQKIVN-----KKIDLEGLFKNLMIYKNGLQSIDVQYLEVLNRQNEPQ-
-GIKSISSMLGIDRHTIENKIEPFLLRENMIQKTKKGRIITNSGREYLVNF---------
-----------

#sp|P75242|Mpn_RUVB_MYCPN_Holliday_junction_branch_migration_complex_subunit_RuvB_OS_Mycoplasma_pneumoniae_(strain_ATCC_29342_/_M129_/_Subtype_1)_OX_272634_GN_ruvB_PE_3_SV_1
------------------------------------MKLQIKPPNNFAEFVGKQEIINQI
QLSIKASRINKAQLDHILLYGPPGVGKTTLARLIASEMNTKLQIIQGGHLQRPSDFLNAV
S-LIKKGDVLFVDEIHAVAPSVMELMFPVMDDFRVQVLIGKDFNSKMVEMKVNPFTWIGA
TTQFGKIINPLEDRFGMILNIDYYSNQEIERIVSIYGEQMELELKPEEITQITQHSKQTP
RIAIRIVKRLFEQKIVN-----KKIDLAALFKSLMIYKNGLQSIDVQYLKALNGQYEPQ-
-GIKSICSMLGIDKSTVENKIEPFLLRENMIQKTKKGRIITRTGRNYLTSC---------
-----------

#sp|O84044|Ctr_RUVB_CHLTR_Holliday_junction_branch_migration_complex_subunit_RuvB_OS_Chlamydia_trachomatis_(strain_D/UW-3/Cx)_OX_272561_GN_ruvB_PE_3_SV_1
------------------------MTHKISVLHQDKKFDFSLRPKKLTEFCGQKQLKERL
DLFLRAAVQRNEVPGHCLFYGPPGLGKTSLAHIMANTIGKGLVIASGPQLLKPSDLIGLL
T-GLQEGDIFFIDEIHRMGKAAEEYLYPAMEDFKVDITLDSGPGARSVRLDLAPFTLVGA
TTRAGMLSEPLRTRFAFTGRVDYYTDEDLVSILSRSSQLLAIEANQETLLEIARRARGTP
RLANNLLRWVRDFAQMREGNCINSAVAEKALAMLLIDNLGLNEIDIKLLSVMIDFYQGGP
VGMKTLAMAVGEDVRTLEDMYEPFLILKGLVQRTARGRVATPLAYEHLNRNPKDRWGEE-
-----------

#sp|Q9ZDE5|Rpr_RUVB_RICPR_Holliday_junction_branch_migration_complex_subunit_RuvB_OS_Rickettsia_prowazekii_(strain_Madrid_E)_OX_272947_GN_ruvB_PE_3_SV_1
------------------------MTNILSPEKSEHDQELPIRPSYLKEFVGQQQIKENL
LVFIKAAKSRNEHLDHTLFYGPPGLGKTTLAKIISNEIGGNFKSTAGPAIIKAADLASIL
T-NLEKNDVLFIDEIHRLNTLVEEVLYSAMEDFELDIIIGEGSAARPVKITLPKFTLIGA
TTRFGLISNPLRDRFGIPMRLNFYNTEELKQVLNRASKLLDIDLTDSGSEEIAKRSRGTP
RIALRLLRRIRDFAVVDGKSRIDKEICDFGLKRLTVDSIGLDSNDYRYLKFIADNYHGGP
VGIETIAAALSEQRDELEETIEPYLIKIGLVKRTPRGRVITIAAFEHLKMPIPNKSQNQL
NILNENE----

#sp|Q9Z8F3|Cpn_RUVB_CHLPN_Holliday_junction_branch_migration_complex_subunit_RuvB_OS_Chlamydia_pneumoniae_OX_83558_GN_ruvB_PE_3_SV_2
------------------------MTHQVAVLHQDKKFDVSLRPKGLEEFYGQHHLKERL
DLFLCAALQRGEVPGHCLFFGPPGLGKTSLAHIVAYTVGKGLVLASGPQLIKPSDLLGLL
T-SLQEGDVFFIDEIHRMGKVAEEYLYSAMEDFKVDITIDSGPGARSVRVDLAPFTLVGA
TTRSGMLSEPLRTRFAFSARLSYYSDQDLKEILVRSSHLLGIEADSSALLEIAKRSRGTP
RLANHLLRWVRDFAQIREGNCINGDVAEKALAMLLIDDWGLNEIDIKLLTTIIDYYQGGP
VGIKTLSVAVGEDIKTLEDVYEPFLILKGFIKKTPRGRMVTQLAYDHLKRHAKNLLSLGE
GQ---------

#sp|Q9X719|Dra_RUVB_DEIRA_Holliday_junction_branch_migration_complex_subunit_RuvB_OS_Deinococcus_radiodurans_(strain_ATCC_13939_/_DSM_20539_/_JCM_16871_/_CCUG_27074_/_LMG_4051_/_NBRC_15346_/_NCIMB_9279_/_VKM_B-1422_/_R1)_OX_243230_GN_ruvB_PE_3_SV_2
-------------------------------MTAPENLDAALRPKTLTEYVGQEKLKDKL
GVYLQAARGRREALDHTLLFGPPGLGKTTLAHIIAYELGVNIRVTSGPAIEKPGDLAAIL
TNSLEEGDVLFIDEIHRLGRVAEEHLYPAMEDFKLDIVLGQGPAARTIELPLPRFTLVGA
TTRPGLITAPMRSRFGIIEHLEYYTAEEIATNLLRDARLLGFGLDEEAGLEIGARSRGTM
RIAKRLLRRVRDYADVAGETTIGLERAQSALDKLGLDSAGLDDRDKKYLETLIHRFAGGP
VGVDTLATAISEDALTLEDVYEPYLIQLGFIKRTPRGRVATAHAYDHLGLPPGGIDDGNG
IFLN-------
