# Supplementary material for: Elastic analysis bridges structure and dynamics of an AAA+ molecular motor
Source: PLoS Comput Biol. 2025 Oct 24;21(10):e1013596. doi: 10.1371/journal.pcbi.1013596 (PMC12582506; doi:10.1371/journal.pcbi.1013596)
Supplement: S1 Scripts [file pcbi.1013596.s002.zip › Alignments/gap_open_5.meg]

#mega
!Title ;
!Format DataType=Protein indel=-;

#sp|P08577|Eco_Release_5.0/47.0|10-May-2005
------------------MIEADRLISAGTTLPED-VADRAIRP-KLLEEYVGQPQVRSQ
MEIFIKAAKLRGDALDHLLIFGPPGLGKTTLANIVANEMGVNLRTTSGPVLEKAGDLAAM
LT-NLEPHDVLFIDEIHRLSPVVEEVLYPAMEDYQLDIMIGEGPAARSIKIDLPPFTLIG
ATTRAGSLTSPLRDRFGIVQRLEFYQVPDLQYIVSRSARFMGLEMSDDGALEVARRARGT
PRIANRLLRRVRDFAEVKHDGTISADIAAQALDMLNVDAEGFDYMDRKLLLAVIDKFFGG
PVGLDNLAAAIGEERETIEDVLEPYLIQQGFLQRTPRGRMATTRAWNHFGITPPEMP---
------------

#sp|P44631|Hin_Holliday_junction_branch_migration_complex_subunit_RuvB_OS_Haemophilus_influenzae_(strain_ATCC_51907_/_DSM_11121_/_KW20_/_Rd)_OX_71421_GN_ruvB_PE_3_SV_1
------------------MIEADRIISGQAKVDED-VIDRAIRP-KLLADYVGQPQVREQ
MDIFIKAAKLRQDALDHLLIFGPPGLGKTTLANIVANEMGVNIRTTSGPVLEKAGDLAAM
LT-NLEPHDVLFIDEIHRLSPAIEEVLYPAMEDYQLDIMIGEGPAARSIKLDLPPFTLVG
ATTRAGSLTSPLRDRFGIVQRLEFYSVEDLTSIVARSAGCLNLELEQQAAFEVARRSRGT
PRIANRLLRRVRDYADVRNGGIISINVAKQALSMLDVDDAGFDYLDRKLLSAVIERFDGG
PVGLDNLAAAIGEERDTIEDVLEPYLIQQGFLQRTPRGRIATSQTYRHFGLQKLSD----
------------

#sp|Q51426|Pae_Holliday_junction_branch_migration_complex_subunit_RuvB_OS_Pseudomonas_aeruginosa_(strain_ATCC_15692_/_DSM_22644_/_CIP_104116_/_JCM_14847_/_LMG_12228_/_1C_/_PRS_101_/_PAO1)_OX_208964_GN_ruvB_PE_1_SV_2
------------------MIEPDRLISAVSGRERDEQLDRAIRP-LKLADYIGQPSVREQ
MELFIHAARGRQEALDHTLIFGPPGLGKTTLANIIAQEMGVSIKSTSGPVLERPGDLAAL
LT-NLEAGDVLFVDEIHRLSPIVEEVLYPAMEDFQLDIMIGEGPAARSIKLDLPPFTLVG
ATTRAGMLTNPLRDRFGIVQRLEFYNVEDLATIVSRSAGILGLEIEPQGAAEIAKRARGT
PRIANRLLRRVRDFAEVRGQGDITRVIADKALNLLDVDERGFDHLDRRLLLTMIDKFDGG
PVGIDNLAAALSEERHTIEDVLEPYLIQQGYIMRTPRGRVVTRHAYLHFGLNIPKRLGPG
VTTDLFTSEDGN

#sp|O32055|Bsu_Holliday_junction_branch_migration_complex_subunit_RuvB_OS_Bacillus_subtilis_(strain_168)_OX_224308_GN_ruvB_PE_1_SV_2
--------------------MDERLVSSEADNHES-VIEQSLRP-QNLAQYIGQHKVKEN
LRVFIDAAKMRQETLDHVLLYGPPGLGKTTLASIVANEMGVELRTTSGPAIERPGDLAAI
LT-ALEPGDVLFIDEIHRLHRSIEEVLYPAMEDFCLDIVIGKGPSARSVRLDLPPFTLVG
ATTRVGLLTAPLRDRFGVMSRLEYYTQEELADIVTRTADVFEVEIDKPSALEIARRSRGT
PRVANRLLRRVRDFAQVLGDSRITEDISQNALERLQVDRLGLDHIDHKLLMGMIEKFNGG
PVGLDTISATIGEESHTIEDVYEPYLLQIGFIQRTPRGRIVTPAVYHHFQMEAPRYD---
------------

#sp|Q50629|Mtu_Release_2.5/44.5|13-Sep-2004
------------------MTERSDRDVSPALTVGEGDIDVSLRP-RSLREFIGQPRVREQ
LQLVIEGAKNRGGTPDHILLSGPPGLGKTSLAMIIAAELGSSLRVTSGPALERAGDLAAM
LS-NLVEHDVLFIDEIHRIARPAEEMLYLAMEDFRVDVVVGKGPGATSIPLEVAPFTLVG
ATTRSGALTGPLRDRFGFTAHMDFYEPAELERVLARSAGILGIELGADAGAEIARRSRGT
PRIANRLLRRVRDFAEVRADGVITRDVAKAALEVYDVDELGLDRLDRAVLSALTRSFGGG
PVGVSTLAVAVGEEAATVEEVCEPFLVRAGMVARTPRGRVATALAWTHLGMTPPVGAS--
-QPGLFE-----

#sp|P40833|Mle_RUVB_MYCLE_Holliday_junction_branch_migration_complex_subunit_RuvB_OS_Mycobacterium_leprae_(strain_TN)_OX_272631_GN_ruvB_PE_3_SV_2
-----------------MSEDYLDRDVSPALTVGEADIDVSLRP-RSLREFIGQPRVREQ
LQLVIEGAKNRGATPDHILLSGPPGLGKTSLAMIIAAELGSSLRMTSGPALERAGDLAVM
LS-NLVEHDVLFIDEIHRIARPAEEMLYLAMEDFRVDVIVGKGPGATSIPLEVAPFTLVG
ATTRSGALTGPLRDRFGFTAHMDFYEPTELEGVLARAAGILGIELGVEAGAEIARRSRGT
PRIANRLLRRVRDFAEVRADGVITRDVAKAALAVYDVDELGLDRLDRAVLSALTRSFGGG
PVGVSTLAVAVGEEATTVEEVCEPFLVRAGMVARTPRGRVATAQAWTYLCMTPPVGVTGL
SQPGLFES----

#sp|Q56313|Tma_RUVB_THEMA_Holliday_junction_branch_migration_complex_subunit_RuvB_OS_Thermotoga_maritima_(strain_ATCC_43589_/_DSM_3109_/_JCM_10099_/_NBRC_100826_/_MSB8)_OX_243274_GN_ruvB_PE_1_SV_1
-----------------------MSEFLTPERTVYDSGVQFLRP-KSLDEFIGQENVKKK
LSLALEAAKMRGEVLDHVLLAGPPGLGKTTLAHIIASELQTNIHVTSGPVLVKQGDMAAI
LT-SLERGDVLFIDEIHRLNKAVEELLYSAIEDFQIDIMIGKGPSAKSIRIDIQPFTLVG
ATTRSGLLSSPLRSRFGIILELDFYTVKELKEIIKRAASLMDVEIEDAAAEMIAKRSRGT
PRIAIRLTKRVRDMLTVVKADRINTDIVLKTMEVLNIDDEGLDEFDRKILKTIIEIYRGG
PVGLNALAASLGVEADTLSEVYEPYLLQAGFLARTPRGRIVTEKAYKHLKYEVPENRLF-
------------

#sp|Q56214|Taq_RUVB_THETH_Holliday_junction_branch_migration_complex_subunit_RuvB_OS_Thermus_thermophilus_OX_274_GN_ruvB_PE_1_SV_1
------------------------------------MEDLALRP-KTLDEYIGQERLKQK
LRVYLEAAKARKEPLEHLLLFGPPGLGKTTLAHVIAHELGVNLRVTSGPAIEKPGDLAAI
LANSLEEGDILFIDEIHRLSRQAEEHLYPAMEDFVMDIVIGQGPAARTIRLELPRFALIG
ATTRPGLITAPLLSRFGIVEHLEYYTPEELAQGVMRDARLLGVRITEEAALEIGRRSRGT
MRVAKRLFRRVRDFAQVEGEEVITRERALEALAALGLDELGLEKRDREILEVLILRFGAG
PVGLATLATALSEDPGTLEEVHEPYLIRQGLLKRTPRGRVATELAYRHLGYPPP-----V
GPLLEP------

#sp|P96115|Tpa_RUVB_TREPA_Holliday_junction_branch_migration_complex_subunit_RuvB_OS_Treponema_pallidum_(strain_Nichols)_OX_243276_GN_ruvB_PE_3_SV_2
-----------------MDHTASLSPVRP-EAQPTDDRERALRP-RLLKDFLGQEKTKRN
LRLFIQAARDRNESLDHLFLIGPPGLGKTTLAHITACELGVECKVTGAPALDKPKDLAGI
LT-ALSERSVFFVDEIHRLKPAIEEMLYIAMEDYELDWVIGQGPSARTVRIPLPPFTLIG
ATTRAGMVSSPLISRFGIVERFEFYTPEELAAIVQRSARLLDITLDARAALALARCSRGT
PRVANRLLRRIRDFAQVAGSAHISETIVRAGLAHLKIDELGLELHDIQLLRVMIEHFGGG
PVGAETLAISLGESPETLEDYYEPYLIQIGLMQRTPRGRMATARAYAHLGLPVPEARTLT
PHSPEQGTLL--

#sp|Q57396|Syn_RUVB_SYNY3_Holliday_junction_branch_migration_complex_subunit_RuvB_OS_Synechocystis_sp._(strain_PCC_6803_/_Kazusa)_OX_1111708_GN_ruvB_PE_2_SV_1
MAIKRSGNNNLSPNVKSDLLSPEVIPQERSTSPELEQQEASLRP-QRLADYIGQRDLKEV
LRIAIQAAQGRQEAIDHLLLYGPPGLGKTTLALILAEEMQVRCKITAAPALERPRDITGL
LL-ALQPGDILFIDEIHRLNRLTEELLYPAMEDFRLDITMGKGQSAKVRSLKLAHFTLVG
ATTKVGSLTSPLRDRFGLIQRLRFYEVDELQQIILRTAGILSVSISPTGAEAIAMRARGT
PRIANRLLKRVRDYAQVKQQPEIDPALASEALDLYQVDKRGLDWTDRLVLQTLIEQFQGG
PTGLEAIAAATGEDAKTIEEVYEPYLLQIGYLARTSRGRIATTAAYEHLGLTPPTPLLPW
KES---------

#sp|O25699|Hpy_RUVB_HELPY_Holliday_junction_branch_migration_complex_subunit_RuvB_OS_Helicobacter_pylori_(strain_ATCC_700392_/_26695)_OX_85962_GN_ruvB_PE_3_SV_1
---------------------MKERIVNLETLDFEISQEVSLRP-SLWEDFIGQEKIKSN
LQISICAAKKRQESLDHMLFFGPPGLGKTSISHIIAKEMETNIKITAAPMIEKSGDLAAI
LT-NLQAKDILFIDEIHRLSPAIEEVLYPAMEDFRLDIIIGSGPAAQTIKIDLPPFTLIG
ATTRAGMLSNPLRDRFGMSFRMQFYNPSELALIIKKAAVKLNQDIKQESADEIAKRSRGT
PRIALRLLKRVRDFALVKNSSLMDLNITLHALNELGVNELGFDEADLAYLSLLAN-AQGK
PVGLNTIAASMREDEGTIEDVIEPFLLANGYLERTAKGRIATPKTHELLKIPTLN-PQTL
F-----------

#sp|P70828|Bbu_RUVB_BORBU_Holliday_junction_branch_migration_complex_subunit_RuvB_OS_Borreliella_burgdorferi_(strain_ATCC_35210_/_DSM_4680_/_CIP_102532_/_B31)_OX_224326_GN_ruvB_PE_3_SV_1
-----------------MKDENSISFLSSNENYLYDKSENELRP-KVFEDFKGQVNVKET
LSIFIRASKERDEALDHVFLSGPPGLGKTTLASIIAFEMNASIKITSAPAFDKPKDIIGI
LT-GLDEKSVLFIDEIHRLRPIIEEMLCIAMEDYELDWVIGQGANARTVRMPLPKFTLIG
ATTKPGKVTSPLYARFGITARFELYSEIELVEIIKRNSLILNIEIEEDAAFLLARSSRGT
PRIANRLLRRIRDIAQVTGSLVITSDIVSIGLEMLRIDGEGLDEQDRNILRSLILKFNGG
PVGVDTLAISVGETADSLEDFYEPYLIMKGFISRTHRGRKATEFAYLHLNLEMKED----
GLNENQRVSF--

#sp|Q49425|Mge_RUVB_MYCGE_Holliday_junction_branch_migration_complex_subunit_RuvB_OS_Mycoplasma_genitalium_(strain_ATCC_33530_/_DSM_19775_/_NCTC_10195_/_G37)_OX_243273_GN_ruvB_PE_3_SV_1
-------------------------------------MKLQIKPPNTFDEFVGKQEIISQ
IQLSIKASKLNKTQLDHILLYGPPGVGKTTLARLIANELKTKLQIIQGGHLQKPSDFLNA
IS-LIKKGDVLFIDEIHAVAPNVMELMYPVMDVFKIQVLIGKDFNSKIVEMKVNPFTLIG
ATTQLGKIINPLEDRFGVILNINYYSNAEIEKMVSIYGKQMKLELNSNEISAITEHSKQT
PRIAIRIVRRIFEQKIVN--KKIDLEGLFKNLMIYKN---GLQSIDVQYLEVLNRQNE--
PQGIKSISSMLGIDRHTIENKIEPFLLRENMIQKTKKGRIITNSGREYLVNF--------
------------

#sp|P75242|Mpn_RUVB_MYCPN_Holliday_junction_branch_migration_complex_subunit_RuvB_OS_Mycoplasma_pneumoniae_(strain_ATCC_29342_/_M129_/_Subtype_1)_OX_272634_GN_ruvB_PE_3_SV_1
-------------------------------------MKLQIKPPNNFAEFVGKQEIINQ
IQLSIKASRINKAQLDHILLYGPPGVGKTTLARLIASEMNTKLQIIQGGHLQRPSDFLNA
VS-LIKKGDVLFVDEIHAVAPSVMELMFPVMDDFRVQVLIGKDFNSKMVEMKVNPFTWIG
ATTQFGKIINPLEDRFGMILNIDYYSNQEIERIVSIYGEQMELELKPEEITQITQHSKQT
PRIAIRIVKRLFEQKIVN--KKIDLAALFKSLMIYKN---GLQSIDVQYLKALNGQYE--
PQGIKSICSMLGIDKSTVENKIEPFLLRENMIQKTKKGRIITRTGRNYLTSC--------
------------

#sp|O84044|Ctr_RUVB_CHLTR_Holliday_junction_branch_migration_complex_subunit_RuvB_OS_Chlamydia_trachomatis_(strain_D/UW-3/Cx)_OX_272561_GN_ruvB_PE_3_SV_1
------------------------MTHKISVLHQDKKFDFSLRP-KKLTEFCGQKQLKER
LDLFLRAAVQRNEVPGHCLFYGPPGLGKTSLAHIMANTIGKGLVIASGPQLLKPSDLIGL
LT-GLQEGDIFFIDEIHRMGKAAEEYLYPAMEDFKVDITLDSGPGARSVRLDLAPFTLVG
ATTRAGMLSEPLRTRFAFTGRVDYYTDEDLVSILSRSSQLLAIEANQETLLEIARRARGT
PRLANNLLRWVRDFAQMREGNCINSAVAEKALAMLLIDNLGLNEIDIKLLSVMIDFYQGG
PVGMKTLAMAVGEDVRTLEDMYEPFLILKGLVQRTARGRVATPLAYEHLNRNPKDRWGEE
------------

#sp|Q9ZDE5|Rpr_RUVB_RICPR_Holliday_junction_branch_migration_complex_subunit_RuvB_OS_Rickettsia_prowazekii_(strain_Madrid_E)_OX_272947_GN_ruvB_PE_3_SV_1
------------------------MTNILSPEKSEHDQELPIRP-SYLKEFVGQQQIKEN
LLVFIKAAKSRNEHLDHTLFYGPPGLGKTTLAKIISNEIGGNFKSTAGPAIIKAADLASI
LT-NLEKNDVLFIDEIHRLNTLVEEVLYSAMEDFELDIIIGEGSAARPVKITLPKFTLIG
ATTRFGLISNPLRDRFGIPMRLNFYNTEELKQVLNRASKLLDIDLTDSGSEEIAKRSRGT
PRIALRLLRRIRDFAVVDGKSRIDKEICDFGLKRLTVDSIGLDSNDYRYLKFIADNYHGG
PVGIETIAAALSEQRDELEETIEPYLIKIGLVKRTPRGRVITIAAFEHLKMPIPNKSQNQ
LNILNENE----

#sp|Q9Z8F3|Cpn_RUVB_CHLPN_Holliday_junction_branch_migration_complex_subunit_RuvB_OS_Chlamydia_pneumoniae_OX_83558_GN_ruvB_PE_3_SV_2
------------------------MTHQVAVLHQDKKFDVSLRP-KGLEEFYGQHHLKER
LDLFLCAALQRGEVPGHCLFFGPPGLGKTSLAHIVAYTVGKGLVLASGPQLIKPSDLLGL
LT-SLQEGDVFFIDEIHRMGKVAEEYLYSAMEDFKVDITIDSGPGARSVRVDLAPFTLVG
ATTRSGMLSEPLRTRFAFSARLSYYSDQDLKEILVRSSHLLGIEADSSALLEIAKRSRGT
PRLANHLLRWVRDFAQIREGNCINGDVAEKALAMLLIDDWGLNEIDIKLLTTIIDYYQGG
PVGIKTLSVAVGEDIKTLEDVYEPFLILKGFIKKTPRGRMVTQLAYDHLKRHAKNLLSLG
EGQ---------

#sp|Q9X719|Dra_RUVB_DEIRA_Holliday_junction_branch_migration_complex_subunit_RuvB_OS_Deinococcus_radiodurans_(strain_ATCC_13939_/_DSM_20539_/_JCM_16871_/_CCUG_27074_/_LMG_4051_/_NBRC_15346_/_NCIMB_9279_/_VKM_B-1422_/_R1)_OX_243230_GN_ruvB_PE_3_SV_2
-------------------------------MTAPENLDAALRP-KTLTEYVGQEKLKDK
LGVYLQAARGRREALDHTLLFGPPGLGKTTLAHIIAYELGVNIRVTSGPAIEKPGDLAAI
LTNSLEEGDVLFIDEIHRLGRVAEEHLYPAMEDFKLDIVLGQGPAARTIELPLPRFTLVG
ATTRPGLITAPMRSRFGIIEHLEYYTAEEIATNLLRDARLLGFGLDEEAGLEIGARSRGT
MRIAKRLLRRVRDYADVAGETTIGLERAQSALDKLGLDSAGLDDRDKKYLETLIHRFAGG
PVGVDTLATAISEDALTLEDVYEPYLIQLGFIKRTPRGRVATAHAYDHLGLPPGGIDDGN
GIFLN-------
