# Supplementary material for: Elastic analysis bridges structure and dynamics of an AAA+ molecular motor
Source: PLoS Comput Biol. 2025 Oct 24;21(10):e1013596. doi: 10.1371/journal.pcbi.1013596 (PMC12582506; doi:10.1371/journal.pcbi.1013596)
Supplement: S1 Scripts [file pcbi.1013596.s002.zip › Alignments/gap_open_5_summary.txt]

;   MEGA-CC (Molecular Evolutionary Genetics Analysis Compute Core)
;
;   Suggested Citation for MEGA-CC 7:
;
;   Kumar S, Stecher G, Tamura K (2016)
;   MEGA7: Molecular Evolutionary Genetics Analysis 7.0 for bigger datasets
;   Molecular Biology and Evolution 33:1870-1874
;
;   Kumar S, Stecher G, Peterson D, and Tamura K (2012)
;   MEGA-CC: Computing Core of Molecular Evolutionary Genetics
;   Analysis Program for Automated and Iterative Data Analysis.
;   Bioinformatics (2012) 28:2685-2686 (Epub 2012 Aug 24)

[General Info]

	Data Type                               = amino acid
	No. of Taxa                             =       18
	Data File                               = 'Iwasaki2002.fasta'
	Settings File                           = '/home/victormello/Programs/mega7/MAOs/clustal_align_protein_open5.mao'
	Command Line                            = /home/victormello/Programs/mega7/megacc -a /home/victormello/Programs/mega7/MAOs/clustal_align_protein_open5.mao -d Iwasaki2002.fasta -o gap_open_5

[Analysis Settings]

	ProteinPWGapOpenPenalty                 = 5.00
	ProteinPWGapExtendPenalty               = 0.20
	ProteinGapOpenPenalty                   = 5.00
	ProteinGapExtendPenalty                 = 0.20
	ProteinMatrix                           = BLOSUM
	ResidueSpecificPenalty                  = True
	HydrophilicPenalty                      = True
	GapSeparationDistance                   = 4
	EndGapSeparation                        = False
	UseNegativeMatrix                       = False
	DivergentCutoff                         = 30
	ResetGaps                               = False

[Analysis Statistics]

	Start Time                              = 23-8-23 17:06:33
	End Time                                = 23-8-23 17:06:37
	Execution Time                          =    3.470 (seconds)
	Peak Memory Used(Working Set)           = Not available
