# Supplementary material for: Elastic analysis bridges structure and dynamics of an AAA+ molecular motor
Source: PLoS Comput Biol. 2025 Oct 24;21(10):e1013596. doi: 10.1371/journal.pcbi.1013596 (PMC12582506; doi:10.1371/journal.pcbi.1013596)
Supplement: S1 Scripts [file pcbi.1013596.s002.zip › Alignments/gap_open_5_extra.meg]

#mega
!Title ;
!Format DataType=Protein indel=-;

#Eco
------------------MIEADRLISAGTTLPED-VADRAIRP-KLLEEYVGQPQVRSQ
MEIFIKAAKLRGDALDHLLIFGPPGLGKTTLANIVANEMGVNLRTTSGPVLEKAGDLAAM
LT-NLEPHDVLFIDEIHRLSPVVEEVLYPAMEDYQLDIMIGEGPAARSIKIDLPPFTLIG
ATTRAGSLTSPLRDRFGIVQRLEFYQVPDLQYIVSRSARFMGLEMSDDGALEVARRARGT
PRIANRLLRRVRDFAEVKHDGTISADIAAQALDMLNVDAEGFDYMDRKLLLAVIDKFFGG
PVGLDNLAAAIGEERETIEDVLEPYLIQQGFLQRTPRGRMATTRAWNHFGITPPEMP---
------------

#Hin
------------------MIEADRIISGQAKVDED-VIDRAIRP-KLLADYVGQPQVREQ
MDIFIKAAKLRQDALDHLLIFGPPGLGKTTLANIVANEMGVNIRTTSGPVLEKAGDLAAM
LT-NLEPHDVLFIDEIHRLSPAIEEVLYPAMEDYQLDIMIGEGPAARSIKLDLPPFTLVG
ATTRAGSLTSPLRDRFGIVQRLEFYSVEDLTSIVARSAGCLNLELEQQAAFEVARRSRGT
PRIANRLLRRVRDYADVRNGGIISINVAKQALSMLDVDDAGFDYLDRKLLSAVIERFDGG
PVGLDNLAAAIGEERDTIEDVLEPYLIQQGFLQRTPRGRIATSQTYRHFGLQKLSD----
------------

#Pae
------------------MIEPDRLISAVSGRERDEQLDRAIRP-LKLADYIGQPSVREQ
MELFIHAARGRQEALDHTLIFGPPGLGKTTLANIIAQEMGVSIKSTSGPVLERPGDLAAL
LT-NLEAGDVLFVDEIHRLSPIVEEVLYPAMEDFQLDIMIGEGPAARSIKLDLPPFTLVG
ATTRAGMLTNPLRDRFGIVQRLEFYNVEDLATIVSRSAGILGLEIEPQGAAEIAKRARGT
PRIANRLLRRVRDFAEVRGQGDITRVIADKALNLLDVDERGFDHLDRRLLLTMIDKFDGG
PVGIDNLAAALSEERHTIEDVLEPYLIQQGYIMRTPRGRVVTRHAYLHFGLNIPKRLGPG
VTTDLFTSEDGN

#Bsu
---------------------MDERLVSSEADNHESVIEQSLRP-QNLAQYIGQHKVKEN
LRVFIDAAKMRQETLDHVLLYGPPGLGKTTLASIVANEMGVELRTTSGPAIERPGDLAAI
LT-ALEPGDVLFIDEIHRLHRSIEEVLYPAMEDFCLDIVIGKGPSARSVRLDLPPFTLVG
ATTRVGLLTAPLRDRFGVMSRLEYYTQEELADIVTRTADVFEVEIDKPSALEIARRSRGT
PRVANRLLRRVRDFAQVLGDSRITEDISQNALERLQVDRLGLDHIDHKLLMGMIEKFNGG
PVGLDTISATIGEESHTIEDVYEPYLLQIGFIQRTPRGRIVTPAVYHHFQMEAPRYD---
------------

#Mtu
------------------MTERSDRDVSPALTVGEGDIDVSLRP-RSLREFIGQPRVREQ
LQLVIEGAKNRGGTPDHILLSGPPGLGKTSLAMIIAAELGSSLRVTSGPALERAGDLAAM
LS-NLVEHDVLFIDEIHRIARPAEEMLYLAMEDFRVDVVVGKGPGATSIPLEVAPFTLVG
ATTRSGALTGPLRDRFGFTAHMDFYEPAELERVLARSAGILGIELGADAGAEIARRSRGT
PRIANRLLRRVRDFAEVRADGVITRDVAKAALEVYDVDELGLDRLDRAVLSALTRSFGGG
PVGVSTLAVAVGEEAATVEEVCEPFLVRAGMVARTPRGRVATALAWTHLGMTPPVGAS--
-QPGLFE-----

#Mle
-----------------MSEDYLDRDVSPALTVGEADIDVSLRP-RSLREFIGQPRVREQ
LQLVIEGAKNRGATPDHILLSGPPGLGKTSLAMIIAAELGSSLRMTSGPALERAGDLAVM
LS-NLVEHDVLFIDEIHRIARPAEEMLYLAMEDFRVDVIVGKGPGATSIPLEVAPFTLVG
ATTRSGALTGPLRDRFGFTAHMDFYEPTELEGVLARAAGILGIELGVEAGAEIARRSRGT
PRIANRLLRRVRDFAEVRADGVITRDVAKAALAVYDVDELGLDRLDRAVLSALTRSFGGG
PVGVSTLAVAVGEEATTVEEVCEPFLVRAGMVARTPRGRVATAQAWTYLCMTPPVGVTGL
SQPGLFES----

#Tma
-----------------------MSEFLTPERTVYDSGVQFLRP-KSLDEFIGQENVKKK
LSLALEAAKMRGEVLDHVLLAGPPGLGKTTLAHIIASELQTNIHVTSGPVLVKQGDMAAI
LT-SLERGDVLFIDEIHRLNKAVEELLYSAIEDFQIDIMIGKGPSAKSIRIDIQPFTLVG
ATTRSGLLSSPLRSRFGIILELDFYTVKELKEIIKRAASLMDVEIEDAAAEMIAKRSRGT
PRIAIRLTKRVRDMLTVVKADRINTDIVLKTMEVLNIDDEGLDEFDRKILKTIIEIYRGG
PVGLNALAASLGVEADTLSEVYEPYLLQAGFLARTPRGRIVTEKAYKHLKYEVPENRLF-
------------

#Taq
------------------------------------MEDLALRP-KTLDEYIGQERLKQK
LRVYLEAAKARKEPLEHLLLFGPPGLGKTTLAHVIAHELGVNLRVTSGPAIEKPGDLAAI
LANSLEEGDILFIDEIHRLSRQAEEHLYPAMEDFVMDIVIGQGPAARTIRLELPRFALIG
ATTRPGLITAPLLSRFGIVEHLEYYTPEELAQGVMRDARLLGVRITEEAALEIGRRSRGT
MRVAKRLFRRVRDFAQVEGEEVITRERALEALAALGLDELGLEKRDREILEVLILRFGAG
PVGLATLATALSEDPGTLEEVHEPYLIRQGLLKRTPRGRVATELAYRHLGYPPP-----V
GPLLEP------

#Tpa
-----------------MDHTASLSPVRP-EAQPTDDRERALRP-RLLKDFLGQEKTKRN
LRLFIQAARDRNESLDHLFLIGPPGLGKTTLAHITACELGVECKVTGAPALDKPKDLAGI
LT-ALSERSVFFVDEIHRLKPAIEEMLYIAMEDYELDWVIGQGPSARTVRIPLPPFTLIG
ATTRAGMVSSPLISRFGIVERFEFYTPEELAAIVQRSARLLDITLDARAALALARCSRGT
PRVANRLLRRIRDFAQVAGSAHISETIVRAGLAHLKIDELGLELHDIQLLRVMIEHFGGG
PVGAETLAISLGESPETLEDYYEPYLIQIGLMQRTPRGRMATARAYAHLGLPVPEARTLT
PHSPEQGTLL--

#Syn
MAIKRSGNNNLSPNVKSDLLSPEVIPQERSTSPELEQQEASLRP-QRLADYIGQRDLKEV
LRIAIQAAQGRQEAIDHLLLYGPPGLGKTTLALILAEEMQVRCKITAAPALERPRDITGL
LL-ALQPGDILFIDEIHRLNRLTEELLYPAMEDFRLDITMGKGQSAKVRSLKLAHFTLVG
ATTKVGSLTSPLRDRFGLIQRLRFYEVDELQQIILRTAGILSVSISPTGAEAIAMRARGT
PRIANRLLKRVRDYAQVKQQPEIDPALASEALDLYQVDKRGLDWTDRLVLQTLIEQFQGG
PTGLEAIAAATGEDAKTIEEVYEPYLLQIGYLARTSRGRIATTAAYEHLGLTPPTPLLPW
KES---------

#Hpy
---------------------MKERIVNLETLDFEISQEVSLRP-SLWEDFIGQEKIKSN
LQISICAAKKRQESLDHMLFFGPPGLGKTSISHIIAKEMETNIKITAAPMIEKSGDLAAI
LT-NLQAKDILFIDEIHRLSPAIEEVLYPAMEDFRLDIIIGSGPAAQTIKIDLPPFTLIG
ATTRAGMLSNPLRDRFGMSFRMQFYNPSELALIIKKAAVKLNQDIKQESADEIAKRSRGT
PRIALRLLKRVRDFALVKNSSLMDLNITLHALNELGVNELGFDEADLAYLSLLAN-AQGK
PVGLNTIAASMREDEGTIEDVIEPFLLANGYLERTAKGRIATPKTHELLKIPTLN-PQTL
F-----------

#Bbu
-----------------MKDENSISFLSSNENYLYDKSENELRP-KVFEDFKGQVNVKET
LSIFIRASKERDEALDHVFLSGPPGLGKTTLASIIAFEMNASIKITSAPAFDKPKDIIGI
LT-GLDEKSVLFIDEIHRLRPIIEEMLCIAMEDYELDWVIGQGANARTVRMPLPKFTLIG
ATTKPGKVTSPLYARFGITARFELYSEIELVEIIKRNSLILNIEIEEDAAFLLARSSRGT
PRIANRLLRRIRDIAQVTGSLVITSDIVSIGLEMLRIDGEGLDEQDRNILRSLILKFNGG
PVGVDTLAISVGETADSLEDFYEPYLIMKGFISRTHRGRKATEFAYLHLNLEMKED----
GLNENQRVSF--

#Mge
-------------------------------------MKLQIKPPNTFDEFVGKQEIISQ
IQLSIKASKLNKTQLDHILLYGPPGVGKTTLARLIANELKTKLQIIQGGHLQKPSDFLNA
IS-LIKKGDVLFIDEIHAVAPNVMELMYPVMDVFKIQVLIGKDFNSKIVEMKVNPFTLIG
ATTQLGKIINPLEDRFGVILNINYYSNAEIEKMVSIYGKQMKLELNSNEISAITEHSKQT
PRIAIRIVRRIFEQKIVN--KKIDLEGLFKNLMIYKN---GLQSIDVQYLEVLNRQNE--
PQGIKSISSMLGIDRHTIENKIEPFLLRENMIQKTKKGRIITNSGREYLVNF--------
------------

#Mpn
-------------------------------------MKLQIKPPNNFAEFVGKQEIINQ
IQLSIKASRINKAQLDHILLYGPPGVGKTTLARLIASEMNTKLQIIQGGHLQRPSDFLNA
VS-LIKKGDVLFVDEIHAVAPSVMELMFPVMDDFRVQVLIGKDFNSKMVEMKVNPFTWIG
ATTQFGKIINPLEDRFGMILNIDYYSNQEIERIVSIYGEQMELELKPEEITQITQHSKQT
PRIAIRIVKRLFEQKIVN--KKIDLAALFKSLMIYKN---GLQSIDVQYLKALNGQYE--
PQGIKSICSMLGIDKSTVENKIEPFLLRENMIQKTKKGRIITRTGRNYLTSC--------
------------

#Ctr
------------------------MTHKISVLHQDKKFDFSLRP-KKLTEFCGQKQLKER
LDLFLRAAVQRNEVPGHCLFYGPPGLGKTSLAHIMANTIGKGLVIASGPQLLKPSDLIGL
LT-GLQEGDIFFIDEIHRMGKAAEEYLYPAMEDFKVDITLDSGPGARSVRLDLAPFTLVG
ATTRAGMLSEPLRTRFAFTGRVDYYTDEDLVSILSRSSQLLAIEANQETLLEIARRARGT
PRLANNLLRWVRDFAQMREGNCINSAVAEKALAMLLIDNLGLNEIDIKLLSVMIDFYQGG
PVGMKTLAMAVGEDVRTLEDMYEPFLILKGLVQRTARGRVATPLAYEHLNRNPKDRWGEE
------------

#Rpr
------------------------MTNILSPEKSEHDQELPIRP-SYLKEFVGQQQIKEN
LLVFIKAAKSRNEHLDHTLFYGPPGLGKTTLAKIISNEIGGNFKSTAGPAIIKAADLASI
LT-NLEKNDVLFIDEIHRLNTLVEEVLYSAMEDFELDIIIGEGSAARPVKITLPKFTLIG
ATTRFGLISNPLRDRFGIPMRLNFYNTEELKQVLNRASKLLDIDLTDSGSEEIAKRSRGT
PRIALRLLRRIRDFAVVDGKSRIDKEICDFGLKRLTVDSIGLDSNDYRYLKFIADNYHGG
PVGIETIAAALSEQRDELEETIEPYLIKIGLVKRTPRGRVITIAAFEHLKMPIPNKSQNQ
LNILNENE----

#Cpn
------------------------MTHQVAVLHQDKKFDVSLRP-KGLEEFYGQHHLKER
LDLFLCAALQRGEVPGHCLFFGPPGLGKTSLAHIVAYTVGKGLVLASGPQLIKPSDLLGL
LT-SLQEGDVFFIDEIHRMGKVAEEYLYSAMEDFKVDITIDSGPGARSVRVDLAPFTLVG
ATTRSGMLSEPLRTRFAFSARLSYYSDQDLKEILVRSSHLLGIEADSSALLEIAKRSRGT
PRLANHLLRWVRDFAQIREGNCINGDVAEKALAMLLIDDWGLNEIDIKLLTTIIDYYQGG
PVGIKTLSVAVGEDIKTLEDVYEPFLILKGFIKKTPRGRMVTQLAYDHLKRHAKNLLSLG
EGQ---------

#Dra
-------------------------------MTAPENLDAALRP-KTLTEYVGQEKLKDK
LGVYLQAARGRREALDHTLLFGPPGLGKTTLAHIIAYELGVNIRVTSGPAIEKPGDLAAI
LTNSLEEGDVLFIDEIHRLGRVAEEHLYPAMEDFKLDIVLGQGPAARTIELPLPRFTLVG
ATTRPGLITAPMRSRFGIIEHLEYYTAEEIATNLLRDARLLGFGLDEEAGLEIGARSRGT
MRIAKRLLRRVRDYADVAGETTIGLERAQSALDKLGLDSAGLDDRDKKYLETLIHRFAGG
PVGVDTLATAISEDALTLEDVYEPYLIQLGFIKRTPRGRVATAHAYDHLGLPPGGIDDGN
GIFLN-------

#jiri2022
----------------------------------------TLRP-QYFKEYIGQDKVKDQ
LKIFIEAAKLRDEALDHTLLFGPPGLGKTTMAFVIANEMGVNLKQTSGPAIEKAGDLVAI
LN-DLEPGDILFIDEIHRMPMAVEEVLYSAMEDYYIDIMIGAGETSRSVHLDLPPFTLVG
ATTRAGMLSNPLRARFGINGHMEYYELPDLTEIVERTSEIFEMTITPEAALELARRSRGT
PRIANRLLKRVRDYAQIMGDGVIDDKIADQALTMLDVDHEGLDYVDQKILRTMIEMYGGG
PVGLGTLSVNIAEERETVEDMYEPYLIQKGFIMRTRTGRVATAKAYEHMGYDYTRDN---
------------
