# Supplementary material for: Elastic analysis bridges structure and dynamics of an AAA+ molecular motor
Source: PLoS Comput Biol. 2025 Oct 24;21(10):e1013596. doi: 10.1371/journal.pcbi.1013596 (PMC12582506; doi:10.1371/journal.pcbi.1013596)
Supplement: S1 Scripts [file pcbi.1013596.s002.zip › Alignments/Iwasaki2002_extra.fasta]

>sp|P08577|Eco Release 5.0/47.0|10-May-2005
MIEADRLISAGTTLPEDVADRAIRPKLLEEYVGQPQVRSQMEIFIKAAKLRGDALDHLLI
FGPPGLGKTTLANIVANEMGVNLRTTSGPVLEKAGDLAAMLTNLEPHDVLFIDEIHRLSP
VVEEVLYPAMEDYQLDIMIGEGPAARSIKIDLPPFTLIGATTRAGSLTSPLRDRFGIVQR
LEFYQVPDLQYIVSRSARFMGLEMSDDGALEVARRARGTPRIANRLLRRVRDFAEVKHDG
TISADIAAQALDMLNVDAEGFDYMDRKLLLAVIDKFFGGPVGLDNLAAAIGEERETIEDV
LEPYLIQQGFLQRTPRGRMATTRAWNHFGITPPEMP

>sp|P44631|Hin Holliday junction branch migration complex subunit RuvB OS=Haemophilus influenzae (strain ATCC 51907 / DSM 11121 / KW20 / Rd) OX=71421 GN=ruvB PE=3 SV=1
MIEADRIISGQAKVDEDVIDRAIRPKLLADYVGQPQVREQMDIFIKAAKLRQDALDHLLI
FGPPGLGKTTLANIVANEMGVNIRTTSGPVLEKAGDLAAMLTNLEPHDVLFIDEIHRLSP
AIEEVLYPAMEDYQLDIMIGEGPAARSIKLDLPPFTLVGATTRAGSLTSPLRDRFGIVQR
LEFYSVEDLTSIVARSAGCLNLELEQQAAFEVARRSRGTPRIANRLLRRVRDYADVRNGG
IISINVAKQALSMLDVDDAGFDYLDRKLLSAVIERFDGGPVGLDNLAAAIGEERDTIEDV
LEPYLIQQGFLQRTPRGRIATSQTYRHFGLQKLSD

>sp|Q51426|Pae Holliday junction branch migration complex subunit RuvB OS=Pseudomonas aeruginosa (strain ATCC 15692 / DSM 22644 / CIP 104116 / JCM 14847 / LMG 12228 / 1C / PRS 101 / PAO1) OX=208964 GN=ruvB PE=1 SV=2
MIEPDRLISAVSGRERDEQLDRAIRPLKLADYIGQPSVREQMELFIHAARGRQEALDHTL
IFGPPGLGKTTLANIIAQEMGVSIKSTSGPVLERPGDLAALLTNLEAGDVLFVDEIHRLS
PIVEEVLYPAMEDFQLDIMIGEGPAARSIKLDLPPFTLVGATTRAGMLTNPLRDRFGIVQ
RLEFYNVEDLATIVSRSAGILGLEIEPQGAAEIAKRARGTPRIANRLLRRVRDFAEVRGQ
GDITRVIADKALNLLDVDERGFDHLDRRLLLTMIDKFDGGPVGIDNLAAALSEERHTIED
VLEPYLIQQGYIMRTPRGRVVTRHAYLHFGLNIPKRLGPGVTTDLFTSEDGN

>sp|O32055|Bsu Holliday junction branch migration complex subunit RuvB OS=Bacillus subtilis (strain 168) OX=224308 GN=ruvB PE=1 SV=2
MDERLVSSEADNHESVIEQSLRPQNLAQYIGQHKVKENLRVFIDAAKMRQETLDHVLLYG
PPGLGKTTLASIVANEMGVELRTTSGPAIERPGDLAAILTALEPGDVLFIDEIHRLHRSI
EEVLYPAMEDFCLDIVIGKGPSARSVRLDLPPFTLVGATTRVGLLTAPLRDRFGVMSRLE
YYTQEELADIVTRTADVFEVEIDKPSALEIARRSRGTPRVANRLLRRVRDFAQVLGDSRI
TEDISQNALERLQVDRLGLDHIDHKLLMGMIEKFNGGPVGLDTISATIGEESHTIEDVYE
PYLLQIGFIQRTPRGRIVTPAVYHHFQMEAPRYD

>sp|Q50629|Mtu Release 2.5/44.5|13-Sep-2004
MTERSDRDVSPALTVGEGDIDVSLRPRSLREFIGQPRVREQLQLVIEGAKNRGGTPDHIL
LSGPPGLGKTSLAMIIAAELGSSLRVTSGPALERAGDLAAMLSNLVEHDVLFIDEIHRIA
RPAEEMLYLAMEDFRVDVVVGKGPGATSIPLEVAPFTLVGATTRSGALTGPLRDRFGFTA
HMDFYEPAELERVLARSAGILGIELGADAGAEIARRSRGTPRIANRLLRRVRDFAEVRAD
GVITRDVAKAALEVYDVDELGLDRLDRAVLSALTRSFGGGPVGVSTLAVAVGEEAATVEE
VCEPFLVRAGMVARTPRGRVATALAWTHLGMTPPVGASQPGLFE

>sp|P40833|Mle RUVB_MYCLE Holliday junction branch migration complex subunit RuvB OS=Mycobacterium leprae (strain TN) OX=272631 GN=ruvB PE=3 SV=2
MSEDYLDRDVSPALTVGEADIDVSLRPRSLREFIGQPRVREQLQLVIEGAKNRGATPDHI
LLSGPPGLGKTSLAMIIAAELGSSLRMTSGPALERAGDLAVMLSNLVEHDVLFIDEIHRI
ARPAEEMLYLAMEDFRVDVIVGKGPGATSIPLEVAPFTLVGATTRSGALTGPLRDRFGFT
AHMDFYEPTELEGVLARAAGILGIELGVEAGAEIARRSRGTPRIANRLLRRVRDFAEVRA
DGVITRDVAKAALAVYDVDELGLDRLDRAVLSALTRSFGGGPVGVSTLAVAVGEEATTVE
EVCEPFLVRAGMVARTPRGRVATAQAWTYLCMTPPVGVTGLSQPGLFES

>sp|Q56313|Tma RUVB_THEMA Holliday junction branch migration complex subunit RuvB OS=Thermotoga maritima (strain ATCC 43589 / DSM 3109 / JCM 10099 / NBRC 100826 / MSB8) OX=243274 GN=ruvB PE=1 SV=1
MSEFLTPERTVYDSGVQFLRPKSLDEFIGQENVKKKLSLALEAAKMRGEVLDHVLLAGPP
GLGKTTLAHIIASELQTNIHVTSGPVLVKQGDMAAILTSLERGDVLFIDEIHRLNKAVEE
LLYSAIEDFQIDIMIGKGPSAKSIRIDIQPFTLVGATTRSGLLSSPLRSRFGIILELDFY
TVKELKEIIKRAASLMDVEIEDAAAEMIAKRSRGTPRIAIRLTKRVRDMLTVVKADRINT
DIVLKTMEVLNIDDEGLDEFDRKILKTIIEIYRGGPVGLNALAASLGVEADTLSEVYEPY
LLQAGFLARTPRGRIVTEKAYKHLKYEVPENRLF

>sp|Q56214|Taq RUVB_THETH Holliday junction branch migration complex subunit RuvB OS=Thermus thermophilus OX=274 GN=ruvB PE=1 SV=1
MEDLALRPKTLDEYIGQERLKQKLRVYLEAAKARKEPLEHLLLFGPPGLGKTTLAHVIAH
ELGVNLRVTSGPAIEKPGDLAAILANSLEEGDILFIDEIHRLSRQAEEHLYPAMEDFVMD
IVIGQGPAARTIRLELPRFALIGATTRPGLITAPLLSRFGIVEHLEYYTPEELAQGVMRD
ARLLGVRITEEAALEIGRRSRGTMRVAKRLFRRVRDFAQVEGEEVITRERALEALAALGL
DELGLEKRDREILEVLILRFGAGPVGLATLATALSEDPGTLEEVHEPYLIRQGLLKRTPR
GRVATELAYRHLGYPPPVGPLLEP

>sp|P96115|Tpa RUVB_TREPA Holliday junction branch migration complex subunit RuvB OS=Treponema pallidum (strain Nichols) OX=243276 GN=ruvB PE=3 SV=2
MDHTASLSPVRPEAQPTDDRERALRPRLLKDFLGQEKTKRNLRLFIQAARDRNESLDHLF
LIGPPGLGKTTLAHITACELGVECKVTGAPALDKPKDLAGILTALSERSVFFVDEIHRLK
PAIEEMLYIAMEDYELDWVIGQGPSARTVRIPLPPFTLIGATTRAGMVSSPLISRFGIVE
RFEFYTPEELAAIVQRSARLLDITLDARAALALARCSRGTPRVANRLLRRIRDFAQVAGS
AHISETIVRAGLAHLKIDELGLELHDIQLLRVMIEHFGGGPVGAETLAISLGESPETLED
YYEPYLIQIGLMQRTPRGRMATARAYAHLGLPVPEARTLTPHSPEQGTLL

>sp|Q57396|Syn RUVB_SYNY3 Holliday junction branch migration complex subunit RuvB OS=Synechocystis sp. (strain PCC 6803 / Kazusa) OX=1111708 GN=ruvB PE=2 SV=1
MAIKRSGNNNLSPNVKSDLLSPEVIPQERSTSPELEQQEASLRPQRLADYIGQRDLKEVL
RIAIQAAQGRQEAIDHLLLYGPPGLGKTTLALILAEEMQVRCKITAAPALERPRDITGLL
LALQPGDILFIDEIHRLNRLTEELLYPAMEDFRLDITMGKGQSAKVRSLKLAHFTLVGAT
TKVGSLTSPLRDRFGLIQRLRFYEVDELQQIILRTAGILSVSISPTGAEAIAMRARGTPR
IANRLLKRVRDYAQVKQQPEIDPALASEALDLYQVDKRGLDWTDRLVLQTLIEQFQGGPT
GLEAIAAATGEDAKTIEEVYEPYLLQIGYLARTSRGRIATTAAYEHLGLTPPTPLLPWKE
S

>sp|O25699|Hpy RUVB_HELPY Holliday junction branch migration complex subunit RuvB OS=Helicobacter pylori (strain ATCC 700392 / 26695) OX=85962 GN=ruvB PE=3 SV=1
MKERIVNLETLDFEISQEVSLRPSLWEDFIGQEKIKSNLQISICAAKKRQESLDHMLFFG
PPGLGKTSISHIIAKEMETNIKITAAPMIEKSGDLAAILTNLQAKDILFIDEIHRLSPAI
EEVLYPAMEDFRLDIIIGSGPAAQTIKIDLPPFTLIGATTRAGMLSNPLRDRFGMSFRMQ
FYNPSELALIIKKAAVKLNQDIKQESADEIAKRSRGTPRIALRLLKRVRDFALVKNSSLM
DLNITLHALNELGVNELGFDEADLAYLSLLANAQGKPVGLNTIAASMREDEGTIEDVIEP
FLLANGYLERTAKGRIATPKTHELLKIPTLNPQTLF

>sp|P70828|Bbu RUVB_BORBU Holliday junction branch migration complex subunit RuvB OS=Borreliella burgdorferi (strain ATCC 35210 / DSM 4680 / CIP 102532 / B31) OX=224326 GN=ruvB PE=3 SV=1
MKDENSISFLSSNENYLYDKSENELRPKVFEDFKGQVNVKETLSIFIRASKERDEALDHV
FLSGPPGLGKTTLASIIAFEMNASIKITSAPAFDKPKDIIGILTGLDEKSVLFIDEIHRL
RPIIEEMLCIAMEDYELDWVIGQGANARTVRMPLPKFTLIGATTKPGKVTSPLYARFGIT
ARFELYSEIELVEIIKRNSLILNIEIEEDAAFLLARSSRGTPRIANRLLRRIRDIAQVTG
SLVITSDIVSIGLEMLRIDGEGLDEQDRNILRSLILKFNGGPVGVDTLAISVGETADSLE
DFYEPYLIMKGFISRTHRGRKATEFAYLHLNLEMKEDGLNENQRVSF

>sp|Q49425|Mge RUVB_MYCGE Holliday junction branch migration complex subunit RuvB OS=Mycoplasma genitalium (strain ATCC 33530 / DSM 19775 / NCTC 10195 / G37) OX=243273 GN=ruvB PE=3 SV=1
MKLQIKPPNTFDEFVGKQEIISQIQLSIKASKLNKTQLDHILLYGPPGVGKTTLARLIAN
ELKTKLQIIQGGHLQKPSDFLNAISLIKKGDVLFIDEIHAVAPNVMELMYPVMDVFKIQV
LIGKDFNSKIVEMKVNPFTLIGATTQLGKIINPLEDRFGVILNINYYSNAEIEKMVSIYG
KQMKLELNSNEISAITEHSKQTPRIAIRIVRRIFEQKIVNKKIDLEGLFKNLMIYKNGLQ
SIDVQYLEVLNRQNEPQGIKSISSMLGIDRHTIENKIEPFLLRENMIQKTKKGRIITNSG
REYLVNF

>sp|P75242|Mpn RUVB_MYCPN Holliday junction branch migration complex subunit RuvB OS=Mycoplasma pneumoniae (strain ATCC 29342 / M129 / Subtype 1) OX=272634 GN=ruvB PE=3 SV=1
MKLQIKPPNNFAEFVGKQEIINQIQLSIKASRINKAQLDHILLYGPPGVGKTTLARLIAS
EMNTKLQIIQGGHLQRPSDFLNAVSLIKKGDVLFVDEIHAVAPSVMELMFPVMDDFRVQV
LIGKDFNSKMVEMKVNPFTWIGATTQFGKIINPLEDRFGMILNIDYYSNQEIERIVSIYG
EQMELELKPEEITQITQHSKQTPRIAIRIVKRLFEQKIVNKKIDLAALFKSLMIYKNGLQ
SIDVQYLKALNGQYEPQGIKSICSMLGIDKSTVENKIEPFLLRENMIQKTKKGRIITRTG
RNYLTSC

>sp|O84044|Ctr RUVB_CHLTR Holliday junction branch migration complex subunit RuvB OS=Chlamydia trachomatis (strain D/UW-3/Cx) OX=272561 GN=ruvB PE=3 SV=1
MTHKISVLHQDKKFDFSLRPKKLTEFCGQKQLKERLDLFLRAAVQRNEVPGHCLFYGPPG
LGKTSLAHIMANTIGKGLVIASGPQLLKPSDLIGLLTGLQEGDIFFIDEIHRMGKAAEEY
LYPAMEDFKVDITLDSGPGARSVRLDLAPFTLVGATTRAGMLSEPLRTRFAFTGRVDYYT
DEDLVSILSRSSQLLAIEANQETLLEIARRARGTPRLANNLLRWVRDFAQMREGNCINSA
VAEKALAMLLIDNLGLNEIDIKLLSVMIDFYQGGPVGMKTLAMAVGEDVRTLEDMYEPFL
ILKGLVQRTARGRVATPLAYEHLNRNPKDRWGEE

>sp|Q9ZDE5|Rpr RUVB_RICPR Holliday junction branch migration complex subunit RuvB OS=Rickettsia prowazekii (strain Madrid E) OX=272947 GN=ruvB PE=3 SV=1
MTNILSPEKSEHDQELPIRPSYLKEFVGQQQIKENLLVFIKAAKSRNEHLDHTLFYGPPG
LGKTTLAKIISNEIGGNFKSTAGPAIIKAADLASILTNLEKNDVLFIDEIHRLNTLVEEV
LYSAMEDFELDIIIGEGSAARPVKITLPKFTLIGATTRFGLISNPLRDRFGIPMRLNFYN
TEELKQVLNRASKLLDIDLTDSGSEEIAKRSRGTPRIALRLLRRIRDFAVVDGKSRIDKE
ICDFGLKRLTVDSIGLDSNDYRYLKFIADNYHGGPVGIETIAAALSEQRDELEETIEPYL
IKIGLVKRTPRGRVITIAAFEHLKMPIPNKSQNQLNILNENE

>sp|Q9Z8F3|Cpn RUVB_CHLPN Holliday junction branch migration complex subunit RuvB OS=Chlamydia pneumoniae OX=83558 GN=ruvB PE=3 SV=2
MTHQVAVLHQDKKFDVSLRPKGLEEFYGQHHLKERLDLFLCAALQRGEVPGHCLFFGPPG
LGKTSLAHIVAYTVGKGLVLASGPQLIKPSDLLGLLTSLQEGDVFFIDEIHRMGKVAEEY
LYSAMEDFKVDITIDSGPGARSVRVDLAPFTLVGATTRSGMLSEPLRTRFAFSARLSYYS
DQDLKEILVRSSHLLGIEADSSALLEIAKRSRGTPRLANHLLRWVRDFAQIREGNCINGD
VAEKALAMLLIDDWGLNEIDIKLLTTIIDYYQGGPVGIKTLSVAVGEDIKTLEDVYEPFL
ILKGFIKKTPRGRMVTQLAYDHLKRHAKNLLSLGEGQ

>sp|Q9X719|Dra RUVB_DEIRA Holliday junction branch migration complex subunit RuvB OS=Deinococcus radiodurans (strain ATCC 13939 / DSM 20539 / JCM 16871 / CCUG 27074 / LMG 4051 / NBRC 15346 / NCIMB 9279 / VKM B-1422 / R1) OX=243230 GN=ruvB PE=3 SV=2
MTAPENLDAALRPKTLTEYVGQEKLKDKLGVYLQAARGRREALDHTLLFGPPGLGKTTLA
HIIAYELGVNIRVTSGPAIEKPGDLAAILTNSLEEGDVLFIDEIHRLGRVAEEHLYPAME
DFKLDIVLGQGPAARTIELPLPRFTLVGATTRPGLITAPMRSRFGIIEHLEYYTAEEIAT
NLLRDARLLGFGLDEEAGLEIGARSRGTMRIAKRLLRRVRDYADVAGETTIGLERAQSAL
DKLGLDSAGLDDRDKKYLETLIHRFAGGPVGVDTLATAISEDALTLEDVYEPYLIQLGFI
KRTPRGRVATAHAYDHLGLPPGGIDDGNGIFLN

>jiri2022
TLRPQYFKEYIGQDKVKDQLKIFIEAAKLRDEALDHTLLFGPPGLGKTTMAFVIANEMGV
NLKQTSGPAIEKAGDLVAILNDLEPGDILFIDEIHRMPMAVEEVLYSAMEDYYIDIMIGA
GETSRSVHLDLPPFTLVGATTRAGMLSNPLRARFGINGHMEYYELPDLTEIVERTSEIFE
MTITPEAALELARRSRGTPRIANRLLKRVRDYAQIMGDGVIDDKIADQALTMLDVDHEGL
DYVDQKILRTMIEMYGGGPVGLGTLSVNIAEERETVEDMYEPYLIQKGFIMRTRTGRVAT
AKAYEHMGYDYTRDN
