# Supplementary material for: Elastic analysis bridges structure and dynamics of an AAA+ molecular motor
Source: PLoS Comput Biol. 2025 Oct 24;21(10):e1013596. doi: 10.1371/journal.pcbi.1013596 (PMC12582506; doi:10.1371/journal.pcbi.1013596)
Supplement: S1 Scripts [file pcbi.1013596.s002.zip › Alignments/gap_open_5_extra_scores.txt]

CLUSTAL O(1.2.4) multiple sequence alignment
Mge -------------------------------------MKLQIKPPNTFDEFVGKQEIISQ	23
Mpn -------------------------------------MKLQIKPPNNFAEFVGKQEIINQ	23
Ctr ------------------------MTHKISVLHQDKKFDFSLR-PKKLTEFCGQKQLKER	35
Cpn ------------------------MTHQVAVLHQDKKFDVSLR-PKGLEEFYGQHHLKER	35
Tpa -----------------MDHTASLSPVR-PEAQPTDDRERALR-PRLLKDFLGQEKTKRN	41
Bbu -----------------MKDENSISFLSSNENYLYDKSENELR-PKVFEDFKGQVNVKET	42
Rpr ------------------------MTNILSPEKSEHDQELPIR-PSYLKEFVGQQQIKEN	35
Hpy ---------------------MKERIVNLETLDFEISQEVSLR-PSLWEDFIGQEKIKSN	38
Tma -----------------------MSEFLTPERTVYDSGVQFLR-PKSLDEFIGQENVKKK	36
Mtu ------------------MTERSDRDVSPALTVGEGDIDVSLR-PRSLREFIGQPRVREQ	41
Mle -----------------MSEDYLDRDVSPALTVGEADIDVSLR-PRSLREFIGQPRVREQ	42
Syn MAIKRSGNNNLSPNVKSDLLSPEVIPQERSTSPELEQQEASLR-PQRLADYIGQRDLKEV	59
Taq ------------------------------------MEDLALR-PKTLDEYIGQERLKQK	23
Dra -------------------------------MTAPENLDAALR-PKTLTEYVGQEKLKDK	28
Pae ------------------MIEPDRLISAVSGRERDEQLDRAIR-PLKLADYIGQPSVREQ	41
Eco ------------------MIEADRLISAGTT-LPEDVADRAIR-PKLLEEYVGQPQVRSQ	40
Hin ------------------MIEADRIISGQAK-VDEDVIDRAIR-PKLLADYVGQPQVREQ	40
Bsu ---------------------MDERLVSSEADNHESVIEQSLR-PQNLAQYIGQHKVKEN	38
jiri2022 ----------------------------------------TLR-PQYFKEYIGQDKVKDQ	19
:: * :: *:
Mge IQLSIKASKLNKTQLDHILLYGPPGVGKTTLARLIANELKTKLQIIQGGHLQKPSDFLNA	83
Mpn IQLSIKASRINKAQLDHILLYGPPGVGKTTLARLIASEMNTKLQIIQGGHLQRPSDFLNA	83
Ctr LDLFLRAAVQRNEVPGHCLFYGPPGLGKTSLAHIMANTIGKGLVIASGPQLLKPSDLIGL	95
Cpn LDLFLCAALQRGEVPGHCLFFGPPGLGKTSLAHIVAYTVGKGLVLASGPQLIKPSDLLGL	95
Tpa LRLFIQAARDRNESLDHLFLIGPPGLGKTTLAHITACELGVECKVTGAPALDKPKDLAGI	101
Bbu LSIFIRASKERDEALDHVFLSGPPGLGKTTLASIIAFEMNASIKITSAPAFDKPKDIIGI	102
Rpr LLVFIKAAKSRNEHLDHTLFYGPPGLGKTTLAKIISNEIGGNFKSTAGPAIIKAADLASI	95
Hpy LQISICAAKKRQESLDHMLFFGPPGLGKTSISHIIAKEMETNIKITAAPMIEKSGDLAAI	98
Tma LSLALEAAKMRGEVLDHVLLAGPPGLGKTTLAHIIASELQTNIHVTSGPVLVKQGDMAAI	96
Mtu LQLVIEGAKNRGGTPDHILLSGPPGLGKTSLAMIIAAELGSSLRVTSGPALERAGDLAAM	101
Mle LQLVIEGAKNRGATPDHILLSGPPGLGKTSLAMIIAAELGSSLRMTSGPALERAGDLAVM	102
Syn LRIAIQAAQGRQEAIDHLLLYGPPGLGKTTLALILAEEMQVRCKITAAPALERPRDITGL	119
Taq LRVYLEAAKARKEPLEHLLLFGPPGLGKTTLAHVIAHELGVNLRVTSGPAIEKPGDLAAI	83
Dra LGVYLQAARGRREALDHTLLFGPPGLGKTTLAHIIAYELGVNIRVTSGPAIEKPGDLAAI	88
Pae MELFIHAARGRQEALDHTLIFGPPGLGKTTLANIIAQEMGVSIKSTSGPVLERPGDLAAL	101
Eco MEIFIKAAKLRGDALDHLLIFGPPGLGKTTLANIVANEMGVNLRTTSGPVLEKAGDLAAM	100
Hin MDIFIKAAKLRQDALDHLLIFGPPGLGKTTLANIVANEMGVNIRTTSGPVLEKAGDLAAM	100
Bsu LRVFIDAAKMRQETLDHVLLYGPPGLGKTTLASIVANEMGVELRTTSGPAIERPGDLAAI	98
jiri2022 LKIFIEAAKLRDEALDHTLLFGPPGLGKTTMAFVIANEMGVNLKQTSGPAIEKAGDLVAI	79
: : : .: . * :: ****:***::: : : : . : : *:
Mge IS-LIKKGDVLFIDEIHAVAPNVMELMYPVMDVFKIQVLIGKDFNSKIVEMKVNPFTLIG	142
Mpn VS-LIKKGDVLFVDEIHAVAPSVMELMFPVMDDFRVQVLIGKDFNSKMVEMKVNPFTWIG	142
Ctr LT-GLQEGDIFFIDEIHRMGKAAEEYLYPAMEDFKVDITLDSGPGARSVRLDLAPFTLVG	154
Cpn LT-SLQEGDVFFIDEIHRMGKVAEEYLYSAMEDFKVDITIDSGPGARSVRVDLAPFTLVG	154
Tpa LT-ALSERSVFFVDEIHRLKPAIEEMLYIAMEDYELDWVIGQGPSARTVRIPLPPFTLIG	160
Bbu LT-GLDEKSVLFIDEIHRLRPIIEEMLCIAMEDYELDWVIGQGANARTVRMPLPKFTLIG	161
Rpr LT-NLEKNDVLFIDEIHRLNTLVEEVLYSAMEDFELDIIIGEGSAARPVKITLPKFTLIG	154
Hpy LT-NLQAKDILFIDEIHRLSPAIEEVLYPAMEDFRLDIIIGSGPAAQTIKIDLPPFTLIG	157
Tma LT-SLERGDVLFIDEIHRLNKAVEELLYSAIEDFQIDIMIGKGPSAKSIRIDIQPFTLVG	155
Mtu LS-NLVEHDVLFIDEIHRIARPAEEMLYLAMEDFRVDVVVGKGPGATSIPLEVAPFTLVG	160
Mle LS-NLVEHDVLFIDEIHRIARPAEEMLYLAMEDFRVDVIVGKGPGATSIPLEVAPFTLVG	161
Syn LL-ALQPGDILFIDEIHRLNRLTEELLYPAMEDFRLDITMGKGQSAKVRSLKLAHFTLVG	178
Taq LANSLEEGDILFIDEIHRLSRQAEEHLYPAMEDFVMDIVIGQGPAARTIRLELPRFALIG	143
Dra LTNSLEEGDVLFIDEIHRLGRVAEEHLYPAMEDFKLDIVLGQGPAARTIELPLPRFTLVG	148
Pae LT-NLEAGDVLFVDEIHRLSPIVEEVLYPAMEDFQLDIMIGEGPAARSIKLDLPPFTLVG	160
Eco LT-NLEPHDVLFIDEIHRLSPVVEEVLYPAMEDYQLDIMIGEGPAARSIKIDLPPFTLIG	159
Hin LT-NLEPHDVLFIDEIHRLSPAIEEVLYPAMEDYQLDIMIGEGPAARSIKLDLPPFTLVG	159
Bsu LT-ALEPGDVLFIDEIHRLHRSIEEVLYPAMEDFCLDIVIGKGPSARSVRLDLPPFTLVG	157
jiri2022 LN-DLEPGDILFIDEIHRMPMAVEEVLYSAMEDYYIDIMIGAGETSRSVHLDLPPFTLVG	138
: : .::*:**** : * : .:: : :: :. . : : : *: :*
Mge ATTQLGKIINPLEDRFGVILNINYYSNAEIEKMVSIYGKQMKLELNSNEISAITEHSKQT	202
Mpn ATTQFGKIINPLEDRFGMILNIDYYSNQEIERIVSIYGEQMELELKPEEITQITQHSKQT	202
Ctr ATTRAGMLSEPLRTRFAFTGRVDYYTDEDLVSILSRSSQLLAIEANQETLLEIARRARGT	214
Cpn ATTRSGMLSEPLRTRFAFSARLSYYSDQDLKEILVRSSHLLGIEADSSALLEIAKRSRGT	214
Tpa ATTRAGMVSSPLISRFGIVERFEFYTPEELAAIVQRSARLLDITLDARAALALARCSRGT	220
Bbu ATTKPGKVTSPLYARFGITARFELYSEIELVEIIKRNSLILNIEIEEDAAFLLARSSRGT	221
Rpr ATTRFGLISNPLRDRFGIPMRLNFYNTEELKQVLNRASKLLDIDLTDSGSEEIAKRSRGT	214
Hpy ATTRAGMLSNPLRDRFGMSFRMQFYNPSELALIIKKAAVKLNQDIKQESADEIAKRSRGT	217
Tma ATTRSGLLSSPLRSRFGIILELDFYTVKELKEIIKRAASLMDVEIEDAAAEMIAKRSRGT	215
Mtu ATTRSGALTGPLRDRFGFTAHMDFYEPAELERVLARSAGILGIELGADAGAEIARRSRGT	220
Mle ATTRSGALTGPLRDRFGFTAHMDFYEPTELEGVLARAAGILGIELGVEAGAEIARRSRGT	221
Syn ATTKVGSLTSPLRDRFGLIQRLRFYEVDELQQIILRTAGILSVSISPTGAEAIAMRARGT	238
Taq ATTRPGLITAPLLSRFGIVEHLEYYTPEELAQGVMRDARLLGVRITEEAALEIGRRSRGT	203
Dra ATTRPGLITAPMRSRFGIIEHLEYYTAEEIATNLLRDARLLGFGLDEEAGLEIGARSRGT	208
Pae ATTRAGMLTNPLRDRFGIVQRLEFYNVEDLATIVSRSAGILGLEIEPQGAAEIAKRARGT	220
Eco ATTRAGSLTSPLRDRFGIVQRLEFYQVPDLQYIVSRSARFMGLEMSDDGALEVARRARGT	219
Hin ATTRAGSLTSPLRDRFGIVQRLEFYSVEDLTSIVARSAGCLNLELEQQAAFEVARRSRGT	219
Bsu ATTRVGLLTAPLRDRFGVMSRLEYYTQEELADIVTRTADVFEVEIDKPSALEIARRSRGT	217
jiri2022 ATTRAGMLSNPLRARFGINGHMEYYELPDLTEIVERTSEIFEMTITPEAALELARRSRGT	198
***: * : *: **.. .. * :: : . : : :: *
Mge PRIAIRIVRRIFEQKIVNK--KIDLEGLFKNLMIY---KNGLQSIDVQYLEVLNRQN--E	255
Mpn PRIAIRIVKRLFEQKIVNK--KIDLAALFKSLMIY---KNGLQSIDVQYLKALNGQY--E	255
Ctr PRLANNLLRWVRDFAQMREGNCINSAVAEKALAMLLIDNLGLNEIDIKLLSVMIDFYQGG	274
Cpn PRLANHLLRWVRDFAQIREGNCINGDVAEKALAMLLIDDWGLNEIDIKLLTTIIDYYQGG	274
Tpa PRVANRLLRRIRDFAQVAGSAHISETIVRAGLAHLKIDELGLELHDIQLLRVMIEHFGGG	280
Bbu PRIANRLLRRIRDIAQVTGSLVITSDIVSIGLEMLRIDGEGLDEQDRNILRSLILKFNGG	281
Rpr PRIALRLLRRIRDFAVVDGKSRIDKEICDFGLKRLTVDSIGLDSNDYRYLKFIADNYHGG	274
Hpy PRIALRLLKRVRDFALVKNSSLMDLNITLHALNELGVNELGFDEADLAYLSLLA-NAQGK	276
Tma PRIAIRLTKRVRDMLTVVKADRINTDIVLKTMEVLNIDDEGLDEFDRKILKTIIEIYRGG	275
Mtu PRIANRLLRRVRDFAEVRADGVITRDVAKAALEVYDVDELGLDRLDRAVLSALTRSFGGG	280
Mle PRIANRLLRRVRDFAEVRADGVITRDVAKAALAVYDVDELGLDRLDRAVLSALTRSFGGG	281
Syn PRIANRLLKRVRDYAQVKQQPEIDPALASEALDLYQVDKRGLDWTDRLVLQTLIEQFQGG	298
Taq MRVAKRLFRRVRDFAQVEGEEVITRERALEALAALGLDELGLEKRDREILEVLILRFGAG	263
Dra MRIAKRLLRRVRDYADVAGETTIGLERAQSALDKLGLDSAGLDDRDKKYLETLIHRFAGG	268
Pae PRIANRLLRRVRDFAEVRGQGDITRVIADKALNLLDVDERGFDHLDRRLLLTMIDKFDGG	280
Eco PRIANRLLRRVRDFAEVKHDGTISADIAAQALDMLNVDAEGFDYMDRKLLLAVIDKFFGG	279
Hin PRIANRLLRRVRDYADVRNGGIISINVAKQALSMLDVDDAGFDYLDRKLLSAVIERFDGG	279
Bsu PRVANRLLRRVRDFAQVLGDSRITEDISQNALERLQVDRLGLDHIDHKLLMGMIEKFNGG	277
jiri2022 PRIANRLLKRVRDYAQIMGDGVIDDKIADQALTMLDVDHEGLDYVDQKILRTMIEMYGGG	258
*:* .: : : : : : : *:: * * :
Mge PQGIKSISSMLGIDRHTIENKIEPFLLRENMIQKTKKGRIITNSGREYLVNF--------	307
Mpn PQGIKSICSMLGIDKSTVENKIEPFLLRENMIQKTKKGRIITRTGRNYLTSC--------	307
Ctr PVGMKTLAMAVGEDVRTLEDMYEPFLILKGLVQRTARGRVATPLAYEHLNRNPKDRWGEE	334
Cpn PVGIKTLSVAVGEDIKTLEDVYEPFLILKGFIKKTPRGRMVTQLAYDHLKRHAKNLLSLG	334
Tpa PVGAETLAISLGESPETLEDYYEPYLIQIGLMQRTPRGRMATARAYAHLGLPVPEARTLT	340
Bbu PVGVDTLAISVGETADSLEDFYEPYLIMKGFISRTHRGRKATEFAYLHLNLEMKEDGLNE	341
Rpr PVGIETIAAALSEQRDELEETIEPYLIKIGLVKRTPRGRVITIAAFEHLKMPIPNKSQNQ	334
Hpy PVGLNTIAASMREDEGTIEDVIEPFLLANGYLERTAKGRIATPKTHELLKIPTLNPQTLF	336
Tma PVGLNALAASLGVEADTLSEVYEPYLLQAGFLARTPRGRIVTEKAYKHLKYEVPENRLF-	334
Mtu PVGVSTLAVAVGEEAATVEEVCEPFLVRAGMVARTPRGRVATALAWTHLGMTPPVGASQP	340
Mle PVGVSTLAVAVGEEATTVEEVCEPFLVRAGMVARTPRGRVATAQAWTYLCMTPPVGVTGL	341
Syn PTGLEAIAAATGEDAKTIEEVYEPYLLQIGYLARTSRGRIATTAAYEHLGLTPPTPLLPW	358
Taq PVGLATLATALSEDPGTLEEVHEPYLIRQGLLKRTPRGRVATELAYRHLGYPPPVGPLLE	323
Dra PVGVDTLATAISEDALTLEDVYEPYLIQLGFIKRTPRGRVATAHAYDHLGLPPGGIDDGN	328
Pae PVGIDNLAAALSEERHTIEDVLEPYLIQQGYIMRTPRGRVVTRHAYLHFGLNIPKRLGPG	340
Eco PVGLDNLAAAIGEERETIEDVLEPYLIQQGFLQRTPRGRMATTRAWNHFGITPPEMP---	336
Hin PVGLDNLAAAIGEERDTIEDVLEPYLIQQGFLQRTPRGRIATSQTYRHFGLQKLSD----	335
Bsu PVGLDTISATIGEESHTIEDVYEPYLLQIGFIQRTPRGRIVTPAVYHHFQMEAPRYD---	334
jiri2022 PVGLGTLSVNIAEERETVEDMYEPYLIQKGFIMRTRTGRVATAKAYEHMGYDYTRDN---	315
* * :. :.: **:*: . : :* ** * :
Mge ------------	307
Mpn ------------	307
Ctr ------------	334
Cpn EGQ---------	337
Tpa PHSPEQGTLL--	350
Bbu NQRVSF------	347
Rpr LNILNENE----	342
Hpy ------------	336
Tma ------------	334
Mtu GLFE--------	344
Mle SQPGLFES----	349
Syn KES---------	361
Taq P-----------	324
Dra GIFLN-------	333
Pae VTTDLFTSEDGN	352
Eco ------------	336
Hin ------------	335
Bsu ------------	334
jiri2022 ------------	315
