# Supplementary material for: Elastic analysis bridges structure and dynamics of an AAA+ molecular motor
Source: PLoS Comput Biol. 2025 Oct 24;21(10):e1013596. doi: 10.1371/journal.pcbi.1013596 (PMC12582506; doi:10.1371/journal.pcbi.1013596)
Supplement: S1 Scripts [file pcbi.1013596.s002.zip › Alignments/output_clustal_omega_online.txt]

Using 8 threads
Read 19 sequences (type: Protein) from clustalo-I20231115-155308-0287-90260039-p1m.upfile
not more sequences (19) than cluster-size (100), turn off mBed
Input sequences are aligned. Will turn alignment into HMM and add it to the user provided background HMMs.
Calculating pairwise aligned identity distances...
Pairwise distance calculation progress: 0 % (0 out of 190)
Pairwise distance calculation progress: 0 % (0 out of 190)
Pairwise distance calculation progress: 0 % (1 out of 190)
Pairwise distance calculation progress: 1 % (2 out of 190)
Pairwise distance calculation progress: 1 % (3 out of 190)
Pairwise distance calculation progress: 2 % (4 out of 190)
Pairwise distance calculation progress: 3 % (7 out of 190)
Pairwise distance calculation progress: 4 % (8 out of 190)
Pairwise distance calculation progress: 24 % (46 out of 190)
Pairwise distance calculation progress: 34 % (65 out of 190)
Pairwise distance calculation progress: 42 % (80 out of 190)
Pairwise distance calculation progress: 52 % (99 out of 190)
Pairwise distance calculation progress: 55 % (106 out of 190)
Pairwise distance calculation progress: 57 % (110 out of 190)
Pairwise distance calculation progress: 69 % (132 out of 190)
Pairwise distance calculation progress: 72 % (137 out of 190)
Pairwise distance calculation progress: 80 % (153 out of 190)
Pairwise distance calculation progress: 84 % (161 out of 190)
Pairwise distance calculation progress: 86 % (165 out of 190)
Pairwise identity calculation progress done. CPU time: 0.00u 0.01s 00:00:00.01 Elapsed: 00:00:00
Guide tree written to clustalo-I20231115-155308-0287-90260039-p1m.dnd
Guide-tree computation done.
Progressive alignment progress: 5 % (1 out of 18)
Progressive alignment progress: 11 % (2 out of 18)
Progressive alignment progress: 16 % (3 out of 18)
Progressive alignment progress: 22 % (4 out of 18)
Progressive alignment progress: 27 % (5 out of 18)
Progressive alignment progress: 33 % (6 out of 18)
Progressive alignment progress: 38 % (7 out of 18)
Progressive alignment progress: 44 % (8 out of 18)
Progressive alignment progress: 50 % (9 out of 18)
Progressive alignment progress: 55 % (10 out of 18)
Progressive alignment progress: 61 % (11 out of 18)
Progressive alignment progress: 66 % (12 out of 18)
Progressive alignment progress: 72 % (13 out of 18)
Progressive alignment progress: 77 % (14 out of 18)
Progressive alignment progress: 83 % (15 out of 18)
Progressive alignment progress: 88 % (16 out of 18)
Progressive alignment progress: 94 % (17 out of 18)
Progressive alignment progress: 100 % (18 out of 18)
Progressive alignment progress done. CPU time: 3.43u 0.17s 00:00:03.60 Elapsed: 00:00:02
Alignment written to clustalo-I20231115-155308-0287-90260039-p1m.clustal_num
