# Supplementary material for: Elastic analysis bridges structure and dynamics of an AAA+ molecular motor
Source: PLoS Comput Biol. 2025 Oct 24;21(10):e1013596. doi: 10.1371/journal.pcbi.1013596 (PMC12582506; doi:10.1371/journal.pcbi.1013596)
Supplement: S1 Scripts [file pcbi.1013596.s002.zip › AmberScripts/mdout]

          -------------------------------------------------------
          Amber 24 SANDER                              2024
          -------------------------------------------------------

| Run on 03/19/2025 at 08:00:41

|   Executable path: sander
| Working directory: /home/victormello/Git/RuvB_Energetics/AmberScripts
|          Hostname: Unknown
  [-O]verwriting output

File Assignments:
|  MDIN: minimize.in                                                           
| MDOUT: mdout                                                                 
|INPCRD: s5t2_F.inpcrd                                                         
|  PARM: s5t2_F.prmtop                                                         
|RESTRT: s5t2_F.rst                                                            
|  REFC: refc                                                                  
| MDVEL: mdvel                                                                 
| MDFRC: mdfrc                                                                 
|  MDEN: mden                                                                  
| MDCRD: mdcrd                                                                 
|MDINFO: mdinfo                                                                
|  MTMD: mtmd                                                                  
|INPDIP: inpdip                                                                
|RSTDIP: rstdip                                                                
|INPTRA: inptraj                                                               


 Here is the input file:

Minimization                                                                   
&cntrl                                                                         
   imin=1, maxcyc=500, ncyc=250,                                               
   ntb=0, cut=999.0, ntpr=100,                                                 
   ntr=0, igb=5                                                                
/                                                                              

--------------------------------------------------------------------------------
   1.  RESOURCE   USE: 
--------------------------------------------------------------------------------

| Flags:                                                                        
| New format PARM file being parsed.
| Version =    1.000 Date = 03/19/25 Time = 08:00:40
 NATOM  =    4913 NTYPES =      14 NBONH =    2457 MBONA  =    2499
 NTHETH =    5601 MTHETA =    3379 NPHIH =   11229 MPHIA  =   10803
 NHPARM =       0 NPARM  =       0 NNB   =   27094 NRES   =     312
 NBONA  =    2499 NTHETA =    3379 NPHIA =   10803 NUMBND =      60
 NUMANG =     143 NPTRA  =     163 NATYP =      29 NPHB   =       0
 IFBOX  =       0 NMXRS  =      24 IFCAP =       0 NEXTRA =       0
 NCOPY  =       0

 Implicit solvent radii are modified Bondi radii (mbondi)                                                   
| CMAP information read from topology file: 

|     Memory Use     Allocated
|     Real             1120482
|     Hollerith          15053
|     Integer           295003
|     Max Pairs              1
|     nblistReal             0
|     nblist Int             0
|       Total             9964 kbytes

| Note: 1-4 EEL scale factors are being read from the topology file.

| Note: 1-4 VDW scale factors are being read from the topology file.
| Duplicated    0 dihedrals
| Duplicated    0 dihedrals
|CMAP: Reticulating splines.

--------------------------------------------------------------------------------
   2.  CONTROL  DATA  FOR  THE  RUN
--------------------------------------------------------------------------------

default_name                                                                    

General flags:
     imin    =       1, nmropt  =       0

Nature and format of input:
     ntx     =       1, irest   =       0, ntrx    =       1

Nature and format of output:
     ntxo    =       2, ntpr    =     100, ntrx    =       1, ntwr    =       1
     iwrap   =       0, ntwx    =       0, ntwv    =       0, ntwe    =       0
     ioutfm  =       1, ntwprt  =       0, idecomp =       0, rbornstat=      0

Potential function:
     ntf     =       1, ntb     =       0, igb     =       5, nsnb    =      25
     ipol    =       0, gbsa    =       0, iesp    =       0
     dielc   =   1.00000, cut     = 999.00000, intdiel =   1.00000
     saltcon =   0.00000, offset  =   0.09000, gbalpha=    1.00000
     gbbeta  =   0.80000, gbgamma =   4.85000, surften =   0.00500
     rdt     =   0.00000, rgbmax  =  25.00000  extdiel =  78.50000
     alpb  =        0

Frozen or restrained atoms:
     ibelly  =       0, ntr     =       0

Energy minimization:
     maxcyc  =     500, ncyc    =     250, ntmin   =       1
     dx0     =   0.01000, drms    =   0.00010
|  INFO: Old style inpcrd file read


--------------------------------------------------------------------------------
   3.  ATOMIC COORDINATES AND VELOCITIES
--------------------------------------------------------------------------------

default_name                                                                    
 begin time read from input coords =     0.000 ps

 Number of triangulated 3-point waters found:        0

--------------------------------------------------------------------------------
   4.  RESULTS
--------------------------------------------------------------------------------


   NSTEP       ENERGY          RMS            GMAX         NAME    NUMBER
      1      -1.1648E+04     8.3244E+00     1.6147E+02     O        1290

 BOND    =      123.2140  ANGLE   =      499.2808  DIHED      =     1099.2359
 VDWAALS =    -2003.4249  EEL     =   -18895.7783  EGB        =    -6601.1262
 1-4 VDW =     1429.2153  1-4 EEL =    12408.3985  RESTRAINT  =        0.0000
 CMAP    =      292.6394


   NSTEP       ENERGY          RMS            GMAX         NAME    NUMBER
    100      -1.2858E+04     1.4708E+00     7.3952E+01     CD       1606

 BOND    =      176.1867  ANGLE   =      530.9712  DIHED      =     1115.6898
 VDWAALS =    -2487.5605  EEL     =   -18763.3792  EGB        =    -6667.8741
 1-4 VDW =     1018.6550  1-4 EEL =    11916.9101  RESTRAINT  =        0.0000
 CMAP    =      301.9513


   NSTEP       ENERGY          RMS            GMAX         NAME    NUMBER
    200      -1.2952E+04     2.5435E-01     5.3170E+00     HG       3058

 BOND    =      192.6301  ANGLE   =      565.3607  DIHED      =     1118.1799
 VDWAALS =    -2515.1488  EEL     =   -18777.0273  EGB        =    -6663.4753
 1-4 VDW =      974.4950  1-4 EEL =    11851.9416  RESTRAINT  =        0.0000
 CMAP    =      301.1861


   NSTEP       ENERGY          RMS            GMAX         NAME    NUMBER
    300      -1.3083E+04     3.3704E-01     9.7085E+00     N        3050

 BOND    =      209.7167  ANGLE   =      598.3347  DIHED      =     1109.6072
 VDWAALS =    -2547.9225  EEL     =   -18829.0125  EGB        =    -6645.3935
 1-4 VDW =      942.0178  1-4 EEL =    11785.6406  RESTRAINT  =        0.0000
 CMAP    =      293.6892


   NSTEP       ENERGY          RMS            GMAX         NAME    NUMBER
    400      -1.3131E+04     2.5269E-01     5.0041E+00     HG       3058

 BOND    =      208.7732  ANGLE   =      595.9455  DIHED      =     1100.8189
 VDWAALS =    -2551.3488  EEL     =   -18869.7821  EGB        =    -6626.9309
 1-4 VDW =      941.0217  1-4 EEL =    11778.9245  RESTRAINT  =        0.0000
 CMAP    =      291.2270


   NSTEP       ENERGY          RMS            GMAX         NAME    NUMBER
    500      -1.3163E+04     2.4938E-01     5.5566E+00     CD       4250

 BOND    =      209.2267  ANGLE   =      596.9168  DIHED      =     1097.4905
 VDWAALS =    -2556.1150  EEL     =   -18898.5399  EGB        =    -6612.3841
 1-4 VDW =      939.8926  1-4 EEL =    11772.0828  RESTRAINT  =        0.0000
 CMAP    =      288.4201


  Maximum number of minimization cycles reached.


                    FINAL RESULTS


   NSTEP       ENERGY          RMS            GMAX         NAME    NUMBER
    500      -1.3163E+04     2.4938E-01     5.5566E+00     CD       4250

 BOND    =      209.2267  ANGLE   =      596.9168  DIHED      =     1097.4905
 VDWAALS =    -2556.1150  EEL     =   -18898.5399  EGB        =    -6612.3841
 1-4 VDW =      939.8926  1-4 EEL =    11772.0828  RESTRAINT  =        0.0000
 CMAP    =      288.4201

--------------------------------------------------------------------------------
   5.  TIMINGS
--------------------------------------------------------------------------------

|                Calc gb radii            126.91 (16.02% of Gen B)
|                Calc gb diag             249.21 (31.45% of Gen B)
|                Calc gb off-diag         416.18 (52.53% of Gen B)
|             Gen Born time            792.31 (100.0% of Nonbo)
|          Nonbond force            792.31 (99.40% of Force)
|          Bond/Angle/Dihedral        4.74 ( 0.59% of Force)
|       Force time               797.05 (100.0% of Runmd)
|    Runmd Time               797.05 (99.88% of Total)
|    Other                      0.94 ( 0.12% of Total)
| Total time               798.00 (100.0% of ALL  )

| Number of list builds   :          0

| Highest rstack allocated:          0
| Highest istack allocated:          0
|           Job began  at 08:00:41.149  on 03/19/2025
|           Setup done at 08:00:41.294  on 03/19/2025
|           Run   done at 08:13:59.149  on 03/19/2025
|     wallclock() was called    9028 times

|3D-RISM memory allocation summary
|Type          Maximum        Current   
|Integer       0.00000 GB     0.00000 GB
|Real          0.00000 GB     0.00000 GB
|Logical       0.00000 GB     0.00000 GB
|Character     0.00000 GB     0.00000 GB
|---------------------------------------
|Total         0.00000 GB     0.00000 GB
