# Supplementary material for: Elastic analysis bridges structure and dynamics of an AAA+ molecular motor
Source: PLoS Comput Biol. 2025 Oct 24;21(10):e1013596. doi: 10.1371/journal.pcbi.1013596 (PMC12582506; doi:10.1371/journal.pcbi.1013596)
Supplement: S1 Scripts [file pcbi.1013596.s002.zip › AmberScripts/mdinfo]

   NSTEP       ENERGY          RMS            GMAX         NAME    NUMBER
    500      -1.3163E+04     2.4938E-01     5.5566E+00     CD       4250

 BOND    =      209.2267  ANGLE   =      596.9168  DIHED      =     1097.4905
 VDWAALS =    -2556.1150  EEL     =   -18898.5399  EGB        =    -6612.3841
 1-4 VDW =      939.8926  1-4 EEL =    11772.0828  RESTRAINT  =        0.0000
 CMAP    =      288.4201
