# Supplementary material for: Elastic analysis bridges structure and dynamics of an AAA+ molecular motor
Source: PLoS Comput Biol. 2025 Oct 24;21(10):e1013596. doi: 10.1371/journal.pcbi.1013596 (PMC12582506; doi:10.1371/journal.pcbi.1013596)
Supplement: S1 Scripts [file pcbi.1013596.s002.zip › AmberScripts/decomp.in]

&general
   startframe=1, endframe=1, interval=1,
   verbose=1,
   keep_files=0,
/

&gb
   igb=5, saltcon=0.150,
/

&decomp
   idecomp=1, print_res="1-100"
/
