# Supplementary material for: Elastic analysis bridges structure and dynamics of an AAA+ molecular motor
Source: PLoS Comput Biol. 2025 Oct 24;21(10):e1013596. doi: 10.1371/journal.pcbi.1013596 (PMC12582506; doi:10.1371/journal.pcbi.1013596)
Supplement: S1 Scripts [file pcbi.1013596.s002.zip › AmberScripts/one_cycle.in]

One repetition
&cntrl
   imin=1, maxcyc=1, ntb=0, cut=9.0, ntpr=1, igb=5
/
