# Supplementary material for: Elastic analysis bridges structure and dynamics of an AAA+ molecular motor
Source: PLoS Comput Biol. 2025 Oct 24;21(10):e1013596. doi: 10.1371/journal.pcbi.1013596 (PMC12582506; doi:10.1371/journal.pcbi.1013596)
Supplement: S1 Scripts [file pcbi.1013596.s002.zip › tools/__init__.py]

"""
These modules are tools that can be used to load the structures, study their sequences, and calculate
their elastic properties.  
"""
__all__ = ["load", "sequence", "spatial", "elastic"]
