# Supplementary material for: Elastic analysis bridges structure and dynamics of an AAA+ molecular motor
Source: PLoS Comput Biol. 2025 Oct 24;21(10):e1013596. doi: 10.1371/journal.pcbi.1013596 (PMC12582506; doi:10.1371/journal.pcbi.1013596)
Supplement: S1 Scripts [file pcbi.1013596.s002.zip › tools/elastic.py]

"""
This file contains functions that assist in calculating elastic properties. For
example, it calculates the deformation gradients.
"""

import numpy as np
from numba import jit
from scipy.spatial import distance, distance_matrix
import scipy.linalg as spla
import numpy.linalg as npla

#################old functions
def average_weights(xyz_list, method='linear', parameters=[6., 8.]):
    """
    Calculate the average of the weights for each coordinate set. Note that the
    weight matrix is not symmetric.
    """
    weight_avg = np.zeros((np.shape(xyz_list[0])[0],
                           np.shape(xyz_list[0])[0]))
    for xyz in xyz_list:
        weight_avg += compute_weights(xyz, method, parameters)
    weight_avg /= len(xyz_list)

    return weight_avg


def compute_weights(xyz, method='linear', parameters=[6., 8.]):
    """
    This function 
    """
    cases = {'linear': linear_weights_old,
             'minimal': minimal_weights}
    return cases[method](xyz, parameters)


def linear_weights_old(xyz, parameters=[6., 8.]):
    """
    Calculate the weights of the given positions using a linear decay function
    (two radii are provided).
    """
    # Read parameters, inner and outer radii
    r1, r2 = parameters[0], parameters[1]

    # Calculate distances
    res_dis = distance.pdist(xyz)
    res_dis = distance.squareform(res_dis)

    # Make linear function
    weights = (res_dis - r1) / (r2 - r1)
    weights = 1 - weights

    # Cap between 1 and 0
    weights = np.minimum(weights, 1)
    weights = np.maximum(weights, 0)
    
    return weights


def minimal_weights_old(xyz, parameters=[3]):
    """
    Weight matrix is the minimal required to solve the equations of the defor-
    mation gradients. That is, the three nearest neighbors.
    """
    # Read parameters, required atoms
    req = int(parameters[0])

    # Calculate distances 
    res_dis = distance.pdist(xyz)
    res_dis = distance.squareform(res_dis)

    # Select required nearest-neighbors + 1 (self)
    nn_req = np.argsort(res_dis)[:, :req + 1]
    
    # Create weight matrix
    weights = np.zeros_like(res_dis)
    for i, nn in enumerate(nn_req):
        weights[i][nn] = 1.
    
    return weights

def deformation_gradient_old(weights, xyz_rel, xyz_def):
    """
    Calculate the deformation gradient tensor for each (F=dx/dX) using the
    approach from [Gullet et al,] (Eq. X), or Eq. 17 in [Zimmerman et al, 2009].
    In solving, note that D.T*U=A.T -> U.T*D=A -> F=U.T
    """

    num_res = weights.shape[0]
    F = np.zeros((num_res, 3, 3))
    
    for i in range(num_res):
        D = np.zeros((3, 3))
        A = np.zeros((3, 3))
        for j in range(num_res):
            if i != j and weights[i, j] > 0.:
                # Calculate relaxed/deformed vectors
                dX = xyz_rel[j, :] - xyz_rel[i, :]
                dx = xyz_def[j, :] - xyz_def[i, :]
                # Generate intermediate matrices
                D += np.dot(dX[:, None], dX[None, :]) \
                    * weights[i, j]
                A += np.dot(dx[:, None], dX[None, :]) \
                    * weights[i, j]
                
        # Solve
        F[i, :, :] = spla.solve(D.T, A.T).T

    return F


#################

@jit(nopython=True) 
def avg_linear_weights_fulldata(xyz_list, parameters = (6.,8.)):
    """
    Calculate the average weights of the given positions using a linear decay
    function (two radii are provided). Returns a dictionary with non-zero 
    weights as values and indexes of atoms as keys.
    """
    r1, r2 = parameters[0], parameters[1]
    
    weights = dict()
    
    for xyz in xyz_list:        
        for i in range(len(xyz)):
            for j in range(i+1, len(xyz)):
                # Calculates pairwise distance between atoms
                distance = 0
                for k in range(3):
                    distance += np.power(xyz[i,k] - xyz[j,k], 2)
                distance = np.sqrt(distance)
    
                # Keeps all pairs within radius 2
                if(distance < r2):
                    w = np.minimum(1 - (distance - r1) / (r2 - r1), 1.)
                    w = w/len(xyz_list)                    
                    
                    if (i,j) not in weights:
                        weights[(i,j)] = w
                        weights[(j,i)] = w
                    else:
                        weights[(i,j)] += w
                        weights[(j,i)] += w

    return weights

@jit(nopython=True) 
def intersect_nbhood_weights(xyz_list, parameters = [8.]):
    """
    Calculate binary neighbourhoods considering atoms within a a given
    radius shared among the list of coordinates. Returns a dictionary with
    non-zero weights as values and indexes of atoms as keys.
    """
    r = float(parameters[0])
    
    weights = dict()
    all_sets = []
    
    for xyz in xyz_list:
        current_set = set()
        
        for i in range(len(xyz)):
            for j in range(i+1, len(xyz)):
                # Calculates pairwise distance between atoms
                distance = 0
                for k in range(3):
                    distance += np.power(xyz[i,k] - xyz[j,k], 2)
                distance = np.sqrt(distance)
    
                # Keeps all pairs within radius
                if(distance < r):
                    current_set.add((i,j))
                    current_set.add((j,i))
    
        all_sets.append(current_set)
    
    final_set = all_sets[0]
    for i in range(1, len(xyz_list)):
        final_set.intersection_update(all_sets[i])
    
    for pair in final_set:
        weights[pair] = 1
    
    return weights

@jit(nopython=True) 
def avg_linear_weights(xyz_list, ref_index, parameters = (6.,8.)):
    """
    Calculate the average weights of the given positions using a linear decay
    function (two radii are provided). Returns a dictionary with non-zero 
    weights as values and indexes of atoms as keys.
    """
    r1, r2 = parameters[0], parameters[1]
        
    weights = dict()

    for xyz in xyz_list:        
        for i in range(len(xyz)):
            for j in ref_index:
                # Calculates pairwise distance between atoms
                distance = 0
                for k in range(3):
                    distance += np.power(xyz[i,k] - xyz[j,k], 2)
                distance = np.sqrt(distance)
                
                # Keeps all pairs within radius 2
                if(distance < r2 and i != j):
                    w = np.minimum(1 - (distance - r1) / (r2 - r1), 1.)
                    w = w/len(xyz_list)                    
                    
                    if (i,j) not in weights:
                        weights[(i,j)] = w
                    else:
                        weights[(i,j)] += w
                

    return weights

@jit(nopython=True) 
def linear_weights(xyz, ref_index, parameters = (6.,8.)):
    """
    Calculate the weights of the given positions using a linear decay function
    (two radii are provided). Returns a dictionary with non-zero weights as 
    values and indexes of atoms as keys.
    """
    r1, r2 = parameters[0], parameters[1]
    
    weights = dict()
    
    for i in range(len(xyz)):
        for j in ref_index:
            # Calculates pairwise distance between atoms
            distance = 0
            for k in range(3):
                distance += np.power(xyz[i,k] - xyz[j,k], 2)
            distance = np.sqrt(distance)

            # Keeps all pairs within radius 2
            if(distance < r2 and i != j):
                weights[(i,j)] = min((r2 - distance) / (r2 - r1), 1.)
                
    return weights

@jit(nopython=True) 
def neighbour_atoms_count(weights, n):
    """
    Calculate the number of atoms with non-zero weight. 
    """
    count = np.zeros(n)
    
    for pos in weights:
        i,j = pos
        count[i] += 1
        
    return count

@jit(nopython=True) 
def neighbour_weighted_distance(xyz_list, weights):
    """
    Calculate the mean radial coordinate of atoms in the local neighbourhood
    weighted by the linear decay function. 
    """
    distances = np.zeros(xyz_list[0].shape[0])
    total = np.zeros(xyz_list[0].shape[0])
    
    for pos in weights:
        i,j = pos
        
        for xyz in xyz_list:
            distance = 0
            for k in range(3):
                distance += np.power(xyz[i,k] - xyz[j,k], 2)
            distance = np.sqrt(distance)
            distances[i] = distances[i] + distance*weights[pos]
        
        total[i] += weights[pos]   
    distances = distances / (total * len(xyz_list))  
        
    return distances

@jit(nopython=True) 
def minimal_weights(xyz, n = 3):
    """
    Weight matrix is the minimal required to solve the equations of the defor-
    mation gradients. That is, the three nearest neighbors.
    """
    weights = dict()
    
    for i in range(len(xyz)):
        distance = np.zeros(len(xyz))
        for j in range(len(xyz)):
            # Calculates pairwise distance between atoms
            for k in range(3):
                distance[j] += np.power(xyz[i,k] - xyz[j,k], 2)
        
        distance[distance == 0] = np.inf
        for k in range(n):
            weights[(i, np.argmin(distance))] = 1
            distance[distance == min(distance)] = np.inf
            
    return weights


@jit(nopython=True) 
def intermediate_matrixes(weights, xyz_rel, xyz_def):
    num_res = xyz_rel.shape[0]
    D = np.zeros((num_res, 3, 3))
    A = np.zeros((num_res, 3, 3))
    
    dX = np.zeros((3,3), dtype = np.float64)
    dx = np.zeros((3,3), dtype = np.float64)
    
    for pos in weights:
        i,j = pos
        dX = xyz_rel[j, :] - xyz_rel[i, :]
        dx = xyz_def[j, :] - xyz_def[i, :]
                
        # Generate intermediate matrices
        D[i, :, :] += np.dot(dX.reshape((-1,1)), dX.reshape((1,-1))) * weights[pos]
        A[i, :, :] += np.dot(dx.reshape((-1,1)), dX.reshape((1,-1))) * weights[pos]   
    
    return D, A

def deformation_gradient(D, A):
    """
    Calculate the deformation gradient tensor for each (F=dx/dX) using the
    approach from [Gullet et al,] (Eq. X), or Eq. 17 in [Zimmerman et al, 2009].
    In solving, note that D.T*U=A.T -> U.T*D=A -> F=U.T
    """
    num_res = D.shape[0]
    F = np.zeros((num_res, 3, 3))
        
    for i in range(num_res):
        F[i, :, :] = spla.solve(D[i, :, :].T, A[i, :, :].T).T
        
    return F

def deformation_gradient_o2(weights, xyz_rel, xyz_def):
    """
    Calculate the deformation gradient tensor for each (F=dx/dX) using the
    approach from [Zimmerman et al, 2009]. We define the tensors omega (15),
    eta (16), xi (25), nu (28), phi(29), zeta (34)
    """

    num_res = weights.shape[0]
    F = np.zeros((num_res, 3, 3))
    H = np.zeros((num_res, 3, 3, 3))
    
    for i in range(num_res):
        omega = np.zeros((3, 3))
        eta = np.zeros((3, 3))
        xi = np.zeros((3, 3, 3))
        nu = np.zeros((3, 3, 3))
        phi = np.zeros((3, 3, 3, 3))
        for j in range(num_res):
            if i != j and weights[i, j] > 0.:
                # Calculate relaxed/deformed vectors
                dX = xyz_rel[j, :] - xyz_rel[i, :]
                dx = xyz_def[j, :] - xyz_def[i, :]
                # Generate tensors
                omega += np.tensordot(dx, dX, 0) * weights[i, j]
                eta += np.tensordot(dX, dX, 0) * weights[i, j]
                xi += np.tensordot(np.tensordot(dX, dX, 0),
                                   dX, 0) * weights[i, j]
                nu += np.tensordot(np.tensordot(dx, dX, 0),
                                   dX, 0) * weights[i, j]
                phi += np.tensordot(np.tensordot(np.tensordot(dX, dX, 0),
                                    dX, 0), dX, 0) * weights[i, j]
                
        # Test for sufficient neighbors

        # Auxiliry tensors
        eta_inv = spla.inv(eta)
        zeta = phi - np.dot(np.dot(xi, eta_inv), xi)
        zeta_inv = npla.tensorinv(zeta, ind=2)

        # Deformation gradients
        bracket = 2. * (nu - np.dot(omega, np.dot(eta_inv, xi)))
        #H[i, :, :, :] = np.einsum(bracket, zeta_inv, 'iST,TSLK->iKL')
        #H[i, 0, :, :] = #tensorsolve #np.einsum(bracket, zeta_inv, 'iST,TSLK->iKL')
        #H[i, 1, :, :] = #tensorsolve #np.einsum(bracket, zeta_inv, 'iST,TSLK->iKL')
        #H[i, 2, :, :] = #tensorsolve #np.einsum(bracket, zeta_inv, 'iST,TSLK->iKL')
        F[i, :, :] = np.dot(omega, eta_inv)
        F[i, :, :] -= .5 * np.einsum(H[i], np.dot(xi, eta_inv),' iKL,KLJ->iJ')

    return F


def rotations(F):
    """
    Calculate the rotation angles and axis from the deformation gradients. Note
    that, due to large deformations, we can have det F<0. This implies an impro-
    per rotation matrix, http://scipp.ucsc.edu/~haber/ph116A/rotation_11.pdf
    """
    rotation_angle = []
    rotation_axis = []

    for alpha in range(len(F)):
        # Polar decomposition and diagonalize
        Falpha = F[alpha]
        u, p = spla.polar(Falpha)

        # Obtain axis and angle, being mindful of whether u is improper
        if spla.det(u) > 0:
            axis = np.array([u[2,1]-u[1,2], u[2,0]-u[0,2], u[0,1]-u[1,0]])
            axis /= npla.norm(axis)
            angle = np.arccos( (np.trace(u) - 1)/2. )
        else:
            axis = - np.array([u[2,1]-u[1,2], u[2,0]-u[0,2], u[0,1]-u[1,0]])
            axis /= npla.norm(axis)
            angle = np.arccos( (np.trace(u) + 1)/2. )

        # Store
        rotation_axis.append(axis)
        rotation_angle.append(angle)

    return rotation_angle, rotation_axis


def euler_strain(F):
    """
    Calculate linear and non-linear euler strain from deformation gradients.
    """
    strain_linear = []
    strain_non_linear = []

    for alpha in range(len(F)):
        # Calculate displacement gradient
        Falpha = F[alpha]
        Finv = spla.inv(Falpha)
        dU = np.eye(3) - Finv
        
        # Calculate linear and non-linear strain
        eps_lin = (dU + dU.T) / 2.
        eps_n_lin = (dU + dU.T - np.dot(dU.T, dU)) / 2.
        
        # Append results
        strain_linear.append(eps_lin)
        strain_non_linear.append(eps_n_lin)

    return strain_linear, strain_non_linear

@jit(nopython=True) 
def lagrange_strain(F):
    """
    Calculate linear and non-linear lagrange strain from deformation gradients.
    """
    strain_linear = []
    strain_non_linear = []

    for alpha in range(len(F)):
        # Calculate displacement gradient
        Falpha = F[alpha]
        du = Falpha - np.eye(3)
        
        # Calculate linear and non-linear strain
        gam_lin = (du + du.T) / 2.
        gam_n_lin =(du + du.T + np.dot(du.T, du)) / 2.
        
        # Append results
        strain_linear.append(gam_lin)
        strain_non_linear.append(gam_n_lin)

    return strain_linear, strain_non_linear

@jit(nopython=True) 
def invariants_from_g(lagrange_strain):
    """
    Calculate the three usual invariants (I1, I2, I3). These are functions of
    the right/left Cauchy tensors. The right one is related to the lagrangian
    strain as C = 2 gam + I.
    """
    # Right Cauchy tensor
    C = 2 * np.array(lagrange_strain) + np.eye(3)

    # First invariant
    I1 = np.trace(C, axis1=1, axis2=2)

    # Second invariant
    I2_list = []
    for Ca in C:
        I2_list.append(-(np.trace(Ca**2) - np.trace(Ca)**2) / 2.)
    I2 = np.array(I2_list)

    # Third invariant
    I3_list = []
    for Ca in C:
        I3_list.append(np.linalg.det(Ca))
    I3 = np.array(I3_list)

    return I1, I2, I3


def strain_invariants(F):
    """
    Calculate the three usual invariants (I1, I2, I3). These are functions of
    the right/left Cauchy tensors the strain tensor, C or B, which can be cal-
    culated directly from the deformation gradient F (we use C).
    """

    return 0


def principal_stretches_from_g(lagrange_strain):
    """
    Calculate principal stretches and axis. These are the eigenvalues/vectors of
    the tensor U from F=RU. Since C = U^2 = 2 gam + I, we can calculate the
    stretches and axis from the lagrangian strain
    """
    # Right Cauchy tensor
    C = 2 * np.array(lagrange_strain) + np.eye(3)

    # Calculate for each atom
    stretches = []
    axis_1, axis_2, axis_3 = [], [], []
    for Ca in C:
        ls, vs = spla.eig(Ca)
        # Sort eigen-values
        stretches.append(np.sort(ls))
        
        # Sort eigen-vectors
        axis_1.append(vs[:, np.argsort(ls)[0]])
        axis_2.append(vs[:, np.argsort(ls)[1]])
        axis_3.append(vs[:, np.argsort(ls)[2]])
        
        # Unsorted
        #stretches.append(ls)
        #axis_1.append(vs[:, 0])
        #axis_2.append(vs[:, 1])
        #axis_3.append(vs[:, 2])


    # Convert to array
    stretches = np.array(stretches)
    axis_1 = np.array(axis_1)
    axis_2 = np.array(axis_2)
    axis_3 = np.array(axis_3)

    ## Use a single hemisphere, as this carries no information
    #neg_z_1 = np.argwhere(axis_1[:, 2]<0)
    #neg_z_2 = np.argwhere(axis_2[:, 2]<0)
    #neg_z_3 = np.argwhere(axis_3[:, 2]<0)
    #axis_1[neg_z_1, :] = - axis_1[neg_z_1, :]
    #axis_2[neg_z_2, :] = - axis_2[neg_z_2, :]
    #axis_3[neg_z_3, :] = - axis_3[neg_z_3, :]

    # Randomly distribute half in the other hemisphere, for consistency
    #axis_size = np.shape(axis_3)[0]
    #flip_1 = np.random.choice(range(axis_size), axis_size//2, replace=False)
    #flip_2 = np.random.choice(range(axis_size), axis_size//2, replace=False)
    #flip_3 = np.random.choice(range(axis_size), axis_size//2, replace=False)
    #axis_1[flip_1, :] = - axis_1[flip_1, :]
    #axis_2[flip_2, :] = - axis_2[flip_2, :]
    #axis_3[flip_3, :] = - axis_3[flip_3, :]

    return np.array(stretches), [axis_1, axis_2, axis_3]


def new_principal_stretches_from_g(lagrange_strain):
    """
    Calculate principal stretches and axis. These are the eigenvalues/vectors of
    the tensor U from F=RU. Since C = U^2 = 2 gam + I, we can calculate the
    stretches and axis from the lagrangian strain
    """
    # Right Cauchy tensor
    C = 2 * np.array(lagrange_strain) + np.eye(3)

    # Calculate for each atom
    stretches = []
    axis_1, axis_2, axis_3 = [], [], []
    for Ca in C:
        ls, vs = spla.eig(Ca)
        # Sort eigen-values
        stretches.append(np.sort(ls))

        # Sort eigen-vectors
        axis_1.append(vs[:, np.argsort(ls)[0]])
        axis_2.append(vs[:, np.argsort(ls)[1]])
        axis_3.append(vs[:, np.argsort(ls)[2]])

    axes = np.transpose(np.array([np.array(axis_1),
                        np.array(axis_2),
                        np.array(axis_3)]) , (1,0,2))

    return np.array(stretches), axes
