# Supplementary material for: Elastic analysis bridges structure and dynamics of an AAA+ molecular motor
Source: PLoS Comput Biol. 2025 Oct 24;21(10):e1013596. doi: 10.1371/journal.pcbi.1013596 (PMC12582506; doi:10.1371/journal.pcbi.1013596)
Supplement: S1 Scripts [file pcbi.1013596.s002.zip › tools/load.py]

"""
This file contains functions that assist in loading and pre-processin g the
pdb files.
"""

from Bio import PDB
from urllib.request import urlretrieve
import os
import numpy as np


def single_structure(name, relabel=None, transform=None, model_id=0,
                     chain_ids=None, file_type='pdb'):
    """
    Load PDB file, read structure and generate list of
    polypeptide objects (several polypeptides consti-
    tute a chain).
    """
    # Load parser
    if file_type == 'pdb':
        parser = PDB.PDBParser()
    elif file_type == 'cif':
        parser = PDB.MMCIFParser()
    ppb = PDB.PPBuilder()

    # Download and load pdb/cif file
    download_file(name, file_type)
    filename = 'data/' + file_type + '/' + name + '.' + file_type
    structure = parser.get_structure(name, filename)

    # Load chains, maybe relabel
    chains = load_chains(structure[model_id], relabel, transform)

    # Load peptides
    all_pps = [ppb.build_peptides(ch) for ch in chains]

    # Choose specific chains from pps
    pps = choose_chains(all_pps, chain_ids)

    # Sort pps by chain label
    ch_ids = []
    for chain in pps:
        ch_ids.append(chain[0][0].get_parent().id)
    pps_sorted = [x for _, x in sorted(zip(ch_ids, pps))]

    return pps_sorted

def single_structure_general(name, relabel=None, transform=None, 
                             model_id=0, chain_ids=None, 
                             file_type='pdb'):
    """
    Load PDB file, read structure and generate list of
    chains objects (several polypeptides or not consti-
    tute a chain).
    """
    # Load parser
    if file_type == 'pdb':
        parser = PDB.PDBParser()
    elif file_type == 'cif':
        parser = PDB.MMCIFParser()
    
    # Download and load pdb/cif file
    download_file(name, file_type)
    filename = 'data/' + file_type + '/' + name + '.' + file_type
    structure = parser.get_structure(name, filename)
    
    # Load chains, maybe relabel
    chains = load_chains(structure[model_id], relabel, transform)
    
    # Sort by chain label
    ch_ids = []
    chs = []
    
    for chain in chains:
        if chain_ids != None:
            if chain.get_id() in chain_ids:
                ch_ids.append(chain.get_parent().id)
                chs.append(chain)
        else:
            ch_ids.append(chain.get_parent().id)
            chs.append(chain)
    chains_sorted = [x for _, x in sorted(zip(ch_ids, chs))]
    return chains_sorted

def get_chain_name(chain):
    """
    Return the ID of a chain or a polypeptide.
    """
    
    if type(chain) == PDB.Chain.Chain:
        return chain.get_id()
    elif type(chain) == PDB.Polypeptide.Polypeptide:
        return chain[0].get_parent().get_id()
    elif type(chain) == list:
        return chain[0][0].get_parent().get_id()

def load_chains(structure, relabel=None, transform=None):
    """
    Load all chains performing, when necessary, relabeling and assembly trans-
    formations.
    """
    chains = []
    # Load all chains
    for chain in structure.get_chains():
        chains.append(chain)

    # Perform relabeling, when necessary
    if relabel:
        relabel_chains(chains, relabel)

    # Apply transformations
    if isinstance(transform, np.ndarray):
        chains = transform_chains(chains, transform)

    return chains


def relabel_chains(chains, relabel):
    """
    Relabel the chains, keeping the chains consistent at all times by using
    tempral dummy chain_ids
    """
    # Initial relabeling, with dummy id
    for chain in chains:
        if chain.id in relabel.keys():
            chain.id = relabel[chain.id] + '_'

    # Adjust labeling, final id
    for chain in chains:
        if chain.id[-1] == '_':
            chain.id = chain.id[:-1]
            for res in chain:
                for at in res:
                    full_id = list(at.full_id)
                    full_id[2] = chain.id
                    at.full_id = tuple(full_id)
    return


def transform_chains(chains, transform):
    """
    Generate new chains that are symmetrically related to the previous ones
    via the transform input, which is taken directly from PDB.
    """

    N_tr = transform.shape[0] // 3
    chains_new = []

    for chain in chains:
        chains_new.append(chain)
        for i in range(1, N_tr):
            # Create new chain
            chain_i = chain.copy()
            # Transformation chain
            chain_i.transform(transform[i*3:(i+1)*3, :3].T,
                              transform[i*3:(i+1)*3, 3])
            # Rename chain
            chain_i.id = chain_i.id + '-' + str(i)
            chains_new.append(chain_i)

    return chains_new


def download_file(name, file_type='pdb'):
    """
    Download pdb files if they are not present
    """
    filename = 'data/' + file_type + '/' + name + '.' + file_type
    if not os.path.exists(filename):
        targt_url = 'https://files.rcsb.org/download/' + name + '.' + file_type
        url = urlretrieve(targt_url, filename)


def char_range(c1, c2):
    """
    Generates the characters from `c1` to `c2`, inclusive. Respectics caps.
    """
    for c in range(ord(c1), ord(c2)+1):
        yield chr(c)


def choose_chains(all_pps, chain_ids=None):
    """
    Choose only polypeptides that belong to particular chains
    """
    pps = []

    # Loop over all pps
    for chain in all_pps:
        # Check that there is a chain, e.g. 6J5J missing e, u, g, k
        if chain:
            # Read chain ID from first res in first pp
            ch_id = get_chain_name(chain)
            # Store all chains if no list if given
            if not chain_ids:
                pps.append(chain)
            # Store if it matches our list
            elif ch_id in chain_ids:
                pps.append(chain)

    return pps


def coordinates(pps, common_res=None, al_dict=None):
    """
    Get coordinates of alpha carbons belonging to the polypeptides that were
    aligned. To do so, we check whether they are in the common set using the
    alignment dictionary.
    """

    coordinates = []
    labels = []

    # Loop over chains, peptides and residues
    for chain in pps:
        for pep in chain:
            for res in pep:
                if test_residue(res, common_res, al_dict):
                    coordinates.append(res['CA'].coord)
                    labels.append([res['CA'].full_id, res['CA'].element])

    return np.array(coordinates, dtype = np.float64), labels


def coordinates_backbone(pps, common_at=None, al_dict=None):
    """
    Get coordinates of backbone atoms belonging to the polypeptides that were 
    aligned. To do so, we check whether they are in the common set using 
    the alignment dictionary.
    """

    coordinates = []
    labels = []
    backbone_at = ["N", "CA", "C", "O"]
    backbone = ["<Atom " + at + ">" for at in backbone_at]

    # Loop over chains, peptides and residues
    for chain in pps:
        for pep in chain:
            for res in pep:
                if test_residue(res):
                    for at in res:
                        if test_atom(at, common_at, al_dict, []) and str(at) in backbone:
                            coordinates.append(at.coord)
                            labels.append([at.full_id, at.element])

    return np.array(coordinates, dtype = np.float64), labels


def coordinates_all_atoms(pps, common_at=None, al_dict=None, deleted_atom=[]):
    """
    Get coordinates of all atoms belonging to the polypeptides that were aligned. 
    To do so, we check whether they are in the common set using the alignment 
    dictionary.
    """

    coordinates = []
    labels = []

    # Loop over chains, peptides and residues
    for chain in pps:
        for pep in chain:
            for res in pep:
                if test_residue(res):
                    for at in res:
                        if test_atom(at, common_at, al_dict, deleted_atom):
                            coordinates.append(at.coord)
                            labels.append([at.full_id, at.element])

    return np.array(coordinates, dtype = np.float64), labels

def coordinates_all_atoms_dna(chains, common_at=None, al_dict=None, deleted_atom=[]):
    """
    Get coordinates of the chains that were aligned. To do so, we check
    whether they are in the common set using the alignment dictionary.
    """

    coordinates = []
    labels = []

    # Loop over chains and residues
    for chain in chains:
        for res in chain:
            for at in res:
                if test_atom(at, common_at, al_dict, deleted_atom):
                    coordinates.append(at.coord)
                    labels.append([at.full_id, at.element])

    return np.array(coordinates, dtype = np.float64), labels


def chain_indices(chain_labels, coordinates_labels, residue_labels=None):
    """
    Returns the indices of the residues that correspond to certain chains. If
    no residue labels are provided, then whole chain is returned.
    """
    chain_indices = []
    if not residue_labels:
        residue_labels = [None] * len(chain_labels)

    for chain_lbl, residue_lbl in zip(chain_labels, residue_labels):
        chain_indices.append([])
        for ind in range(len(coordinates_labels)):
            if coordinates_labels[ind][0][2] == chain_lbl:
                if not residue_lbl:
                    chain_indices[-1].append(ind)
                elif coordinates_labels[ind][0][3][1] in residue_lbl:
                    chain_indices[-1].append(ind)
    return chain_indices


def atoms(pps, common_res=None, al_dict=None, deleted_atom=[]):
    """
    Get atom object of the polypeptides that were aligned. To do so, we check
    whether they are in the common set using the alignment dictionary.
    """

    atoms = []
    labels = []

    # Loop over chains, peptides and residues
    for chain in pps:
        for pep in chain:
            for res in pep:
                if test_residue(res, common_res, al_dict):
                    for at in res:
                        if test_atom(at, deleted_atom=deleted_atom):
                            atoms.append(at)
                            labels.append([at.full_id, at.element])

    return atoms, labels

def atoms_CA(pps, common_res=None, al_dict=None, deleted_atom=[]):
    """
    Get alpha carbon atom object of the polypeptides that were aligned. 
    To do so, we check whether they are in the common set using the 
    alignment dictionary.
    """

    atoms = []
    labels = []

    # Loop over chains, peptides and residues
    for chain in pps:
        for pep in chain:
            for res in pep:
                if test_residue(res, common_res, al_dict):
                    atoms.append(res['CA'])
                    labels.append([res['CA'].full_id, res['CA'].element])

    return atoms, labels

def select_atom_label(label, atom_ids = ['CA']):
    """
    Return masks for specific types of atoms, e.g, 'CA' for the alpha carbons,
    'N', 'O', 'C' for the rest of the backbone.
    """
    
    masks = []
    for atom in atom_ids:
        mask = np.zeros(len(label), dtype = "bool")
        for i in range(len(label)):
            if label[i][0][4][0] == atom:
                mask[i] = True
        masks.append(mask)

    return masks                        

def test_residue(res, common_res=None, al_dict=None):
    """
    Perform some basic checks on the quality of the data for the residues, and
    if a common set is provided, test whether they belong to it.
    """
    # Is this really a residue? (or e.g. Mg2+)
    if type(res) != PDB.Residue.Residue:
        return False
    # Does it contain CA?
    elif not res.has_id('CA'):
        return False
    # Is CA disordered?
    elif type(res['CA']) == PDB.Atom.DisorderedAtom:
        return False
    # If there is no common set or no dict, no more tests
    if not common_res or not al_dict:
        return True
    # Is the residue aligned?
    if res.full_id not in al_dict.keys():
        return False
    # Test belonging
    else:
        return al_dict[res.full_id] in common_res

def test_atom(at, common_at=None, al_dict=None, deleted_atom=[]):
    """
    Verify if the atom belongs to the common set of atoms
    """
    # Is it in deleted atoms?
    if str(at) in deleted_atom:
        return False
    # If there is no common set or no dict, no more tests
    if not common_at or not al_dict:
        return True
    # Is the residue aligned?
    if at.full_id not in al_dict.keys():
        return False
    # Test belonging
    else:
        return al_dict[at.full_id] in common_at
    

def save_bfactor(name, bfact=None, ext='_rot_clust', file_type='pdb', NA = -2.):
    """
    Use the labels->numbers bfact dictionary to modify the beta factors
    of a given structure and save it with an extension.
    """
    # Load parser/writer
    if file_type == 'pdb':
        parser = PDB.PDBParser()
        writer = PDB.PDBIO()
    elif file_type == 'cif':
        parser = PDB.MMCIFParser()
        writer = PDB.MMCIFIO()
    filename = 'data/' + file_type + '/' + name + '.' + file_type
    structure = parser.get_structure(name, filename)

    # Modify structure with new beta factors
    for chain in structure[0]:
        for res in chain:
            # for analyzed residues, give cluster color
            if res.full_id in bfact.keys():
                for atom in res:
                    atom.set_bfactor(bfact[res.full_id])
            # for non-analyzed, give arbitrary label, here -2
            else:
                for atom in res:
                    atom.set_bfactor(NA)

    # write output
    writer.set_structure(structure)
    new_filename = filename[:-4] + ext + '.' + file_type
    writer.save(new_filename)
    
def save_bfactor_ca(name, bfact=None, ext='_rot_clust', file_type='pdb', NA = -2.):
    """
    Use the labels->numbers bfact dictionary to modify the beta factors
    of a given structure and save it with an extension. Assings the beta
    factor of alpha carbons to all the residue
    """
    # Load parser/writer
    if file_type == 'pdb':
        parser = PDB.PDBParser()
        writer = PDB.PDBIO()
    elif file_type == 'cif':
        parser = PDB.MMCIFParser()
        writer = PDB.MMCIFIO()
    filename = 'data/' + file_type + '/' + name + '.' + file_type
    structure = parser.get_structure(name, filename)

    # Modify structure with new beta factors
    for chain in structure:
        for pps in chain:
            for res in pps:
                if res.has_id("CA"):
                    if res["CA"].full_id in bfact.keys():
                        for atom in res:
                            atom.set_bfactor(bfact[res["CA"].full_id])
                    else:
                        for atom in res:
                            atom.set_bfactor(NA)

    # write output
    writer.set_structure(structure)
    new_filename = filename[:-4] + ext + '.' + file_type
    writer.save(new_filename)
