# Supplementary material for: Elastic analysis bridges structure and dynamics of an AAA+ molecular motor
Source: PLoS Comput Biol. 2025 Oct 24;21(10):e1013596. doi: 10.1371/journal.pcbi.1013596 (PMC12582506; doi:10.1371/journal.pcbi.1013596)
Supplement: S1 Scripts [file pcbi.1013596.s002.zip › Hb_Eel_tests.ipynb]

# %% [markdown]
# Elastic pseudoenergy tests with Haemoglobin

# %% [code]
import tools.load as load
import tools.spatial as spatial
import tools.sequence as seq
import tools.elastic as elastic

import numpy as np
import pandas as pd

import matplotlib.pyplot as plt
import matplotlib.colors as colors
from matplotlib.ticker import MultipleLocator
from matplotlib.animation import FuncAnimation
from matplotlib import rcParams
from matplotlib import cm
from matplotlib import animation

from sklearn.manifold import MDS
from sklearn.manifold import TSNE
from sklearn.manifold import Isomap
from sklearn.decomposition import PCA
from sklearn.decomposition import PCA

import warnings
import string
import time
from os import listdir as ls
from numba import jit

import pymol2
from pymol import stored

from scipy.stats import kruskal, mannwhitneyu, wilcoxon


#print(rcParams.keys())

WIDTH = 3+3/8
TICK_SIZE = 6
FONT_SIZE = 8
LEGEND_SIZE = 6
TITLE_SIZE = 8

plt.rc("font", size = FONT_SIZE)
plt.rc("figure", titlesize = TITLE_SIZE)
plt.rc("xtick", labelsize = TICK_SIZE)
plt.rc("ytick", labelsize = TICK_SIZE)
plt.rc("axes", titlesize = TITLE_SIZE, labelsize = FONT_SIZE)
plt.rc("legend", fontsize = LEGEND_SIZE, frameon = False)

axis_latex = "$\\Delta E_{\\rm el}$ $(k_{\\rm B}T)$"
axis_Eel = "Elastic pseudoenergy, " + axis_latex
axis_Eel_short = "El. pseudoenergy, " + axis_latex

# %% [code]
def fancy_scatter(ax, xdata, ydata, color, size, lw, alpha):
    ax.scatter(xdata, ydata, color = "black", s = size, lw = lw)
    ax.scatter(xdata, ydata, color = "white", s = size, lw = 0)
    ax.scatter(xdata, ydata, color = color, s = size, lw = 0, alpha = alpha)
    return


# %% [markdown]
## Function to compare structures

# %% [code]
def compare(s_pps, V):
    uni_ids = [None] * len(s_pps[0])
    labels_res = []
    labels_at = []

    # Compute
    my_ref_seqs = seq.generate_reference(s_pps[0], uni_ids)
    for i in range(len(s_pps)):
        temp2 = seq.aligned_dict(s_pps[i], seq.align(s_pps[0], my_ref_seqs))
        temp2_at = seq.aligned_dict_all_atoms(s_pps[i], seq.align(s_pps[0], my_ref_seqs))


        labels_res.append(temp2)
        labels_at.append(temp2_at)

    com_res = seq.common_multiple([labels_res[i] for i in range(len(s_pps))])
    com_at = seq.common_multiple([labels_at[i] for i in range(len(s_pps))])
    
    xyz = []
    labels = []

    for i in range(len(s_pps)):
        t1, t2 = load.coordinates_backbone(s_pps[i], com_at, labels_at[i])
        xyz.append(t1)
        labels.append(t2)
        
    F = np.zeros((len(s_pps)-1, len(xyz[0]), 3, 3))
    F_dif = np.zeros((len(s_pps)-1, len(xyz[0]), 3, 3))
    time1 = time.time()

    for i in range(len(s_pps)-1):    
        structure_0 = labels[0][0][0][0]
        structure_i = labels[i+1][0][0][0]

        weights = elastic.intersect_nbhood_weights([xyz[0], xyz[i+1]],
                                                   parameters=[9])

        D, A = elastic.intermediate_matrixes(weights, xyz[0], xyz[i+1])
        F[i,:,:,:] = elastic.deformation_gradient(D, A)

    time1 = time.time() - time1
    #print("Time:", time1)
    
    time1 = time.time()
    stretches = []
    for i in range(len(s_pps)-1):
        gam_l, gam_n = elastic.lagrange_strain(F[i])
        st, st_axis = elastic.principal_stretches_from_g(gam_n)
        stretches.append(st)

    stretches = np.abs(stretches)**0.5
    a = np.sum((stretches**2-1)/2, axis = 2)**2
    b = np.sum(((stretches**2-1)/2)**2, axis = 2)

    lame_frst = 72976559.0446705 
    lame_scnd = 37593984.96240601
    psi = lame_frst/2 * a + lame_scnd * b

    kT = 1.380649e-23*300

    time1 = time.time() - time1
    
    vdw = {"C":1.7e-10, "O":1.52e-10, "S":1.8e-10, "H":1.2e-10, "N":1.55e-10}
    n_atom = {"C":0, "O":0, "S":0, "H":0, "N":0}
    v_atom = {"C":0, "O":0, "S":0, "H":0, "N":0}

    v = np.zeros(xyz[0].shape[0])

    for i in range(len(v)):
        at = labels[0][i][1]

        v[i] = 4*np.pi*vdw[at]**3/3
        n_atom[at] += 1
        v_atom[at] += v[i]

        
    E2 = np.zeros(psi.shape)

    for j in range(psi.shape[0]):
        E2[j] = V * v * psi[j] / np.sum(v)

    E = E2/kT
    return np.sum(E)
    

# %% [markdown]
## Hb $\alpha\beta$

# %% [code]
# Input
s_names_deo = ['1LFL_AB', '1LFL_CD', '1LFL_PQ', '1LFL_RS']
s_names_oxy = ['1LFQ', '1LFT', '1LFV', '1LFY']

# Compute
s_pps_deo = []
for name in s_names_deo:
    print(name)
    structure = load.single_structure("Haemoglobin/" + name)
    s_pps_deo.append(structure)
    
s_pps_oxy = []
for name in s_names_oxy:
    print(name)
    structure = load.single_structure("Haemoglobin/" + name)
    s_pps_oxy.append(structure)


# %% [code]
vol_dir = "data/volume/"
files = np.array(ls(vol_dir))

V = []
for name in s_names_deo + s_names_oxy:
    with open(vol_dir + name + ".volume.txt", "r") as f:
        line = f.readlines()[9].split(" ")
        line = np.array(line)
        line = line[line != '']
        V.append(float(line[3].replace(",", "."))*1e-30)

V = np.mean(V)

# %% [code]
n_oxy = len(s_pps_oxy)
n_deo = len(s_pps_deo)

E_diff = np.zeros(n_oxy*n_deo)
E_oxy = np.zeros(n_oxy*(n_oxy-1))
E_deo = np.zeros(n_deo*(n_deo-1))

c = 0
for i in range(n_oxy):
    for j in range(n_deo):
        E_diff[c] = compare([s_pps_deo[j], s_pps_oxy[i]], V)
        c += 1

c = 0
for i in range(n_oxy):
    for j in range(n_oxy):
        if i != j:
            E_oxy[c] = compare([s_pps_oxy[i], s_pps_oxy[j]], V)
            c += 1

c = 0
for i in range(n_deo):
    for j in range(n_deo):
        if i != j:
            E_deo[c] = compare([s_pps_deo[i], s_pps_deo[j]], V)
            c += 1


# %% [code]
fig = plt.figure(figsize = (2*WIDTH/3, 1.5), dpi = 100)
bins = np.linspace(0, 5.25, 22)

plt.hist(E_oxy, bins, histtype = "stepfilled", alpha = .5, color = "C0")
plt.hist(E_oxy, bins, histtype = "step", color = "C0", alpha = .9, label = "R $x$ R")
print("Oxy:", np.mean(E_oxy), "+-", np.std(E_oxy))

plt.hist(E_deo, bins, histtype = "stepfilled", alpha = .5, color = "C1")
plt.hist(E_deo, bins, histtype = "step", color = "C1", alpha = .9, label = "T $x$ T")
print("Deo:", np.mean(E_deo), "+-", np.std(E_deo))

plt.hist(E_diff, bins, histtype = "stepfilled", alpha = .5, color = "C2")
plt.hist(E_diff, bins, histtype = "step", color = "C2", alpha = .9, label = "T $x$ R")
print("Dif:", np.mean(E_diff), "+-", np.std(E_diff))

plt.legend()

plt.ylim(0, 7)
#plt.xlim(0, 6)
plt.ylabel("Count")
plt.xlabel(axis_Eel_short)
plt.title("Haemoglobin ($\\alpha\\beta$)")
plt.show()

# %% [markdown]
## Hb $\alpha_2\beta_2$

# %% [code]
# Input
s_names_deo = ['1LFL_ABCD', '1LFL_PQRS']
s_names_oxy = ['1LFQ_tetr', '1LFT_tetr', '1LFV_tetr', '1LFY_tetr']

# Compute
s_pps_deo = []
for name in s_names_deo:
    print(name)
    structure = load.single_structure("Haemoglobin/" + name)
    s_pps_deo.append(structure)
    
s_pps_oxy = []
for name in s_names_oxy:
    print(name)
    if name != "1LFQ_tetr":
        structure = load.single_structure("Haemoglobin/" + name, relabel = {"C": "D", "D": "C"})
    else:
        structure = load.single_structure("Haemoglobin/" + name)
    s_pps_oxy.append(structure)
    
V = 2.35967085e-26*2

# %% [code]
n_oxy = len(s_pps_oxy)
n_deo = len(s_pps_deo)

E_diff = np.zeros(n_oxy*n_deo)
E_oxy = np.zeros(n_oxy*(n_oxy-1))
E_deo = np.zeros(n_deo*(n_deo-1))

c = 0
for i in range(n_oxy):
    for j in range(n_deo):
        E_diff[c] = compare([s_pps_deo[j], s_pps_oxy[i]], V)
        c += 1

c = 0
for i in range(n_oxy):
    for j in range(n_oxy):
        if i != j:
            E_oxy[c] = compare([s_pps_oxy[i], s_pps_oxy[j]], V)
            c += 1

c = 0
for i in range(n_deo):
    for j in range(n_deo):
        if i != j:
            E_deo[c] = compare([s_pps_deo[i], s_pps_deo[j]], V)
            c += 1


# %% [code]
fig = plt.figure(figsize = (2*WIDTH/3, 1.5), dpi = 100)
bins = np.linspace(0, 14, 20)

plt.hist(E_oxy, bins, histtype = "stepfilled", alpha = .5, color = "C0")
plt.hist(E_oxy, bins, histtype = "step", color = "C0", alpha = .9, label = "R $x$ R")
print("Oxy:", np.mean(E_oxy), "+-", np.std(E_oxy))

plt.hist(E_deo, bins, histtype = "stepfilled", alpha = .5, color = "C1")
plt.hist(E_deo, bins, histtype = "step", color = "C1", alpha = .9, label = "T $x$ T")
print("Deo:", np.mean(E_deo), "+-", np.std(E_deo))

plt.hist(E_diff, bins, histtype = "stepfilled", alpha = .5, color = "C2")
plt.hist(E_diff, bins, histtype = "step", color = "C2", alpha = .9, label = "T $x$ R")
print("Dif:", np.mean(E_diff), "+-", np.std(E_diff))

plt.legend()

#plt.ylim(0, 5)
#plt.xlim(0, 6)
plt.ylabel("Count")
plt.xlabel(axis_Eel_short)
plt.xticks(range(0,16,2))
plt.title("Haemoglobin ($\\alpha_2\\beta_2$)")
plt.show()
