# Supplementary material for: Elastic analysis bridges structure and dynamics of an AAA+ molecular motor
Source: PLoS Comput Biol. 2025 Oct 24;21(10):e1013596. doi: 10.1371/journal.pcbi.1013596 (PMC12582506; doi:10.1371/journal.pcbi.1013596)
Supplement: S1 Scripts [file pcbi.1013596.s002.zip › MSA_scores.ipynb]

# %% [markdown]
# Loading the alignment file

# %% [code]
file = open("Alignments/gap_open_5_extra_scores.txt", "r")
lines = file.read().split("\n")
alignment = {}

# %% [markdown]
# Saving the names of the entries in the alignment

14 first characters

# %% [code]
for line in lines:
    if line != '':
        alignment[line[:14]] = ""

# %% [markdown]
# Saving in the dictionary the alignment letters and conservation score

from 14th character to tab break

# %% [code]
for line in lines:
    if line != '':
        sequences = line[14:].split("\t")[0]
        alignment[line[:14]] = alignment[line[:14]] + sequences

# %% [markdown]
# Checking if the sequences are correct

# %% [code]
entries = []
for sp in alignment:
    entries.append(sp)
    print(sp, "\n", alignment[sp], "\n")

# %% [markdown]
# Printing scores for RuvB sequence with solved structure

# %% [code]
seq = ""
score = ""

for i in range(len(alignment[entries[-1]])):
    res = alignment[entries[-2]][i]
    
    if res != "-":
        seq = seq + res
        score = score + alignment[entries[-1]][i]
        
print(seq[:100] + "\n" + score[:100] + "\n")
print(seq[100:200] + "\n" + score[100:200] + "\n")
print(seq[200:300] + "\n" + score[200:300] + "\n")
print(seq[300:400] + "\n" + score[300:400] + "\n")

# %% [code]
score
