# Supplementary material for: Elastic analysis bridges structure and dynamics of an AAA+ molecular motor
Source: PLoS Comput Biol. 2025 Oct 24;21(10):e1013596. doi: 10.1371/journal.pcbi.1013596 (PMC12582506; doi:10.1371/journal.pcbi.1013596)
Supplement: S1 Scripts [file pcbi.1013596.s002.zip › PSA_parameter_test.ipynb]

# %% [markdown]
# Testing different parameters for calculating elastic energy in RuvB cycle

# %% [code]
import tools.load as load
import tools.spatial as spatial
import tools.sequence as seq
import tools.elastic as elastic

import numpy as np
import pandas as pd

import matplotlib.pyplot as plt
import matplotlib.colors as colors
from matplotlib.ticker import MultipleLocator
from matplotlib.animation import FuncAnimation
from matplotlib import rcParams
from matplotlib import cm
from matplotlib import animation

from sklearn.manifold import MDS
from sklearn.manifold import TSNE
from sklearn.manifold import Isomap
from sklearn.decomposition import PCA
from sklearn.decomposition import PCA

import warnings
import string
import time
from os import listdir as ls
from numba import jit

import pymol2
from pymol import stored

#print(rcParams.keys())

WIDTH = 3+3/8
TICK_SIZE = 6
FONT_SIZE = 8
LEGEND_SIZE = 6
TITLE_SIZE = 8

plt.rc("font", size = FONT_SIZE)
plt.rc("figure", titlesize = TITLE_SIZE)
plt.rc("xtick", labelsize = TICK_SIZE)
plt.rc("ytick", labelsize = TICK_SIZE)
plt.rc("axes", titlesize = TITLE_SIZE, labelsize = FONT_SIZE)
plt.rc("legend", fontsize = LEGEND_SIZE, frameon = False)

axis_latex = "$\\Delta E_{\\rm el}$ $(k_{\\rm B}T)$"
axis_Eel = "Elastic pseudoenergy, " + axis_latex
axis_Eel_short = "El. pseudoenergy, " + axis_latex

# %% [markdown]
## Loading

# %% [markdown]
We begin by loading the polypeptides of all the structures

# %% [code]
# Input
s_names = ['s0-At2', 's1t2', 's2t2', 's3t2', 's4t2', 's5t2']

# Set a vector to describe the chains names
chain_names = list(load.char_range('A','F'))[::-1]

# Compute
s_pps = []
for name in s_names:
    structure = load.single_structure(name, chain_ids=chain_names)
    s_pps.append(structure)

n = range(len(s_pps)-1)

# %% [markdown]
## Structure labeling and visualization

# %% [code]
states_names = ['s' + str(i+1) for i in n]
state_chain_names = []
state_chain_names_short = []
for name in chain_names:
    for i in n:
        state_chain_names.append(name + str(i+1))
        if i == 0:
            state_chain_names_short.append(name + str(i+1))
        else:
            state_chain_names_short.append("")

transition_names = [states_names[i] + ' > ' + states_names[(i+1)%len(n)] for i in n]

# %% [code]
xyz_r, labels_r = load.coordinates_all_atoms(s_pps[0])

# Indexes of chains' atoms
chain_idx = load.chain_indices(chain_names, labels_r)
chain_colors = ["tab:red", "tab:purple", "tab:blue", "tab:green", "tab:olive", "tab:orange"]

chain_colors = chain_colors[::-1]

# %% [code]
fig = plt.figure(figsize=(20, 10), dpi=100)
ax1 = fig.add_subplot(1, 3, 1)
ax2 = fig.add_subplot(1, 3, 2)
ax3 = fig.add_subplot(1, 3, 3)

for idx, col in zip(chain_idx, chain_colors):
    xs, ys, zs = xyz_r[idx,0], xyz_r[idx,1], xyz_r[idx,2]

    ax1.scatter(xs, zs, s=1, color = col)
    ax2.scatter(ys, zs, s=1, color = col)
    ax3.scatter(xs, ys, s=1, color = col)

ax1.axis('scaled')
ax2.axis('scaled')
ax3.axis('scaled')
plt.show()

# %% [markdown]
## Defining the set of common residues and common atoms

# %% [code]
uni_ids = [None] * len([s_pps[0][3]])
indexes = []
labels_hex = []
labels_mon = []
labels_hex_at = []
labels_mon_at = []

# Compute
my_ref_seqs = seq.generate_reference([s_pps[0][3]], uni_ids)
for i in range(len(s_pps)):
    temp = dict()
    temp_at = dict()
    for j in range(len(s_pps[i])):
        temp2 = seq.aligned_dict([s_pps[i][j]], seq.align([s_pps[i][j]], my_ref_seqs))
        temp2_at = seq.aligned_dict_all_atoms([s_pps[i][j]], seq.align([s_pps[i][j]], my_ref_seqs))
        
        temp.update(temp2)
        temp_at.update(temp2_at)
        
        labels_mon.append(temp2)
        labels_mon_at.append(temp2_at)
    labels_hex.append(temp)
    labels_hex_at.append(temp_at)

com_res = seq.common(labels_mon[0], labels_mon[2])
com_at = seq.common_multiple([labels_mon_at[i] for i in range(6)])

# %% [markdown]
## Getting protein volumes

# %% [code]
vol_dir = "data/volume/"
files = np.array(ls(vol_dir))

c = 0

Vvdw, Vvoid = np.zeros(36), np.zeros(36)

for name in s_names:
    str_files = [file for file in files if name in file]
    for chain in chain_names:
        str_ch_file = [file for file in str_files if "_" + chain in file][0]
        with open(vol_dir + str_ch_file, "r") as f:
            line = f.readlines()[8].split(" ")
            line = np.array(line)
            line = line[line != '']
            
            Vvdw[c] = float(line[3].replace(",", "."))*1e-30
            Vvoid[c] = float(line[2].replace(",", "."))*1e-30
        c+=1
        
V = Vvdw + Vvoid

V_r = np.array([V[i] / V[i%6] for i in range(6, 36)])
Vvdw_r = np.array([Vvdw[i] / Vvdw[i%6] for i in range(6, 36)])
Vvoid_r = np.array([Vvoid[i] / Vvoid[i%6] for i in range(6, 36)])

V = V[6:]
Vvdw = Vvdw[6:]
Vvoid = Vvoid[6:]

# %% [markdown]
## Test 1 - Backbone atoms - Varying radius

# %% [code]
xyz = []
labels = []

for i in range(len(s_pps)):
    t1, t2 = load.coordinates_backbone(s_pps[i], com_at, labels_hex_at[i])
    xyz.append(t1)
    labels.append(t2)

chain_idx = load.chain_indices(chain_names, labels[0])

# %% [markdown]
## Volume estimation of protomers

# %% [code]
vdw = {"C":1.7e-10, "O":1.52e-10, "S":1.8e-10, "H":1.2e-10, "N":1.55e-10}
n_atom = {"C":0, "O":0, "S":0, "H":0, "N":0}
v_atom = {"C":0, "O":0, "S":0, "H":0, "N":0}

v = np.zeros(xyz[0].shape[0])

for i in range(len(v)):
    at = labels[0][i][1]
    
    v[i] = 4*np.pi*vdw[at]**3/3
    n_atom[at] += 1
    v_atom[at] += v[i]

for at in list(vdw.keys()):
    print(at + ": n =", n_atom[at], "\tv =", v_atom[at], "\tvf =", v_atom[at]/np.sum(v))

# %% [markdown]
# Elasticity calculations

# %% [code]
warnings.filterwarnings('ignore')

kT = 1.380649e-23*300
lame_frst = 72976559.0446705 
lame_scnd = 37593984.96240601
time1 = time.time()
E_list = []

radii = np.arange(6, 12)
for r in radii:
    F = np.zeros((len(s_pps)-1, len(xyz[0]), 3, 3))
    weights = elastic.intersect_nbhood_weights(xyz, parameters=[r])
    
    # Calculating Deformation gradient
    for i in n:    
        structure_0 = labels[0][0][0][0]
        structure_i = labels[i+1][0][0][0]

        D, A = elastic.intermediate_matrixes(weights, xyz[0], xyz[i+1])
        F[i,:,:,:] = elastic.deformation_gradient(D, A)
    
    # Calculating Strain energy density function
    stretches = []
    for i in n:
        gam_l, gam_n = elastic.lagrange_strain(F[i])
        st, st_axis = elastic.principal_stretches_from_g(gam_n)
        stretches.append(st)

    stretches = np.abs(stretches)**0.5
    a = np.sum((stretches**2-1)/2, axis = 2)**2
    b = np.sum(((stretches**2-1)/2)**2, axis = 2)

    psi = lame_frst/2 * a + lame_scnd * b

    # Calculating Elastic energy
    E2 = np.zeros(psi.shape)

    c = 0
    for i in range(5):
        for j, idx in zip(range(6), chain_idx):
            E2[i, idx] = Vvdw[c] * v[idx] * psi[i, idx] / np.sum(v[idx])

            c += 1

    E_list.append(E2/kT)
    print("Calculated for radius", r)
        

time1 = time.time() - time1
print("Time:", time1)

# %% [markdown]
## Residue-wise energy calculation

# %% [code]
# Subset the structure in domains
domain_names = ["$Head$", "$Small$", "$Large$", "$\\beta -hairpin$"]
domain_short = ["$H$", "$S$", "$L$", "$\\beta h$"]
domain_idx = [[],[],[],[]]
domain_colors = ["#97ebdb", "#00c2c7", "#0086ad", "#005582"][::-1]
domain_ranges = [range(253, 333),
                 range(182, 253), 
                 np.concatenate([range(0, 129), range(152, 182)]), 
                 range(129, 152)]


#labels_list = [i for i in labels_hex[0]]
labels_list = [i[0] for i in labels[0]]
for i in range(len(labels_list)):
    for j in range(len(domain_ranges)):
        if labels_list[i][3][1] in domain_ranges[j]:
            domain_idx[j].append(i) 

domain_aa_res = [[],[],[],[]]
domain_aa_col = [[],[],[],[]]
domain_aa_idx = [[],[],[],[]]

c=0
sequence = s_pps[0][0][0].get_sequence()
for aa in s_pps[0][0][0]:
    for j in range(len(domain_ranges)):
        if aa.get_id()[1] in domain_ranges[j]:
            domain_aa_res[j].append(sequence[c])
            domain_aa_idx[j].append(aa.get_id()[1])
            domain_aa_col[j].append(domain_colors[j])
            
    c+=1

def unlist(l):
    ul = []
    for i in l:
        ul += i
    return ul

residues_code = unlist(domain_aa_res)
residues_domain_col = unlist(domain_aa_col)
residues_idx = unlist(domain_aa_idx)

residues_code = [x for _, x in sorted(zip(residues_idx, residues_code))]
residues_domain_col = [x for _, x in sorted(zip(residues_idx, residues_domain_col))]
residues_idx.sort()

# nans (residues that were excluded in the process of sequence alignment)
non_nans = np.unique([labels[0][i][0][3][1] for i in range(xyz[0].shape[0])])
non_nans = set(non_nans)
all_res = set(residues_idx)
nans = all_res.difference(non_nans)

# removing nans
residues_code = [residues_code[i] for i in range(len(residues_idx)) if residues_idx[i] in non_nans]
residues_domain_col = [residues_domain_col[i] for i in range(len(residues_idx)) if residues_idx[i] in non_nans]
residues_idx = [residues_idx[i] for i in range(len(residues_idx)) if residues_idx[i] in non_nans]

# %% [code]
E_resh = []

for e, E in enumerate(E_list):
    residues_energy = np.zeros((len(residues_idx), len(chain_names), len(s_names)-1))

    for i in range(len(labels[0])):
        for k in range(len(s_names)-1):
            resi = labels[0][i][0][3][1]
            chain = labels[0][i][0][2]
            i_ = residues_idx.index(resi)
            j_ = chain_names.index(chain)

            residues_energy[i_, j_, k] += E[k, i]

    residues_energy[residues_energy == 0] = np.nan
    residues_energy_resh = residues_energy.reshape((len(residues_idx), len(chain_names) * (len(s_names)-1)))
    if e == 3:
        main_text_E_resh = residues_energy_resh
    E_resh.append(residues_energy_resh)

# %% [markdown]
## Summary statistics per residue

# %% [code]
fig = plt.figure(figsize=(WIDTH*1.5, 2.1), dpi=100)

ax = fig.add_subplot(1, 1, 1)
ax.set_yscale("log")

for i in range(len(radii)):
    ax.plot(residues_idx[:118], 
            np.mean(E_resh[i], axis = 1)[:118], 
            color = "C" + str(i), 
            lw = .5,
            label = radii[i])
    
    ax.plot(residues_idx[118:], 
            np.mean(E_resh[i], axis = 1)[118:], 
            color = "C" + str(i), 
            lw = .5)

ax.legend(ncol = 3)
ax.set_ylabel(axis_Eel_short)
ax.set_xlabel("Residue index")
ax.set_xlim(19, 330)

ax.spines['top'].set_visible(False)
ax.spines['right'].set_visible(False)

plt.show()

# %% [markdown]
## Global energy calculations

# %% [code]
fig = plt.figure(figsize=(WIDTH*1.375, 1.5), dpi=100)

ax = fig.add_subplot(1, 1, 1)

for i in [0, 1, 2, 4, 5]:
    corr = np.corrcoef(np.sum(E_resh[i], axis = 0), np.sum(main_text_E_resh, axis = 0))[0,1]
    print(corr)
    
    ax.plot(np.sum(E_resh[i], axis = 0), 
            label = "r = " + str(radii[i]) + "$\AA$ $(\\rho = " + str(np.round(corr, 2)) + ")$", 
            lw = .5)
    
ax.plot(np.sum(main_text_E_resh, axis = 0), 
        lw = 1, color = "black", 
        label = "Main text params",
        linestyle = "dashed",
        zorder = -1)

ax.legend(ncol = 2, fontsize = 6)
ax.set_ylabel(axis_latex)

ax.set_xticklabels(state_chain_names_short)
ax.set_xlim(-.6, 29.6)
ax.xaxis.set_minor_locator(MultipleLocator(1))
ax.set_xticks(range(0, 30, 5), 
              state_chain_names_short[0:30:5])
ax.set_yticks([0, 3, 6, 9, 12])

plt.show()

# %% [markdown]
## Test 2 - Alpha Carbons - Varying radius

# %% [code]
xyz = []
labels = []

for i in range(len(s_pps)):
    t1, t2 = load.coordinates(s_pps[i], com_res, labels_hex[i])
    xyz.append(t1)
    labels.append(t2)

chain_idx = load.chain_indices(chain_names, labels[0])

# %% [markdown]
## Volume estimation of protomers

# %% [code]
vdw = {"C":1.7e-10, "O":1.52e-10, "S":1.8e-10, "H":1.2e-10, "N":1.55e-10}
n_atom = {"C":0, "O":0, "S":0, "H":0, "N":0}
v_atom = {"C":0, "O":0, "S":0, "H":0, "N":0}

v = np.zeros(xyz[0].shape[0])

for i in range(len(v)):
    at = labels[0][i][1]
    
    v[i] = 4*np.pi*vdw[at]**3/3
    n_atom[at] += 1
    v_atom[at] += v[i]

for at in list(vdw.keys()):
    print(at + ": n =", n_atom[at], "\tv =", v_atom[at], "\tvf =", v_atom[at]/np.sum(v))

# %% [markdown]
# Elasticity calculations

# %% [code]
warnings.filterwarnings('ignore')

kT = 1.380649e-23*300
lame_frst = 72976559.0446705 
lame_scnd = 37593984.96240601
time1 = time.time()
E_list = []

radii = np.arange(9, 12)
for r in radii:
    F = np.zeros((len(s_pps)-1, len(xyz[0]), 3, 3))
    weights = elastic.intersect_nbhood_weights(xyz, parameters=[r])
    
    # Calculating Deformation gradient
    for i in n:    
        structure_0 = labels[0][0][0][0]
        structure_i = labels[i+1][0][0][0]

        D, A = elastic.intermediate_matrixes(weights, xyz[0], xyz[i+1])
        F[i,:,:,:] = elastic.deformation_gradient(D, A)
    
    # Calculating Strain energy density function
    stretches = []
    for i in n:
        gam_l, gam_n = elastic.lagrange_strain(F[i])
        st, st_axis = elastic.principal_stretches_from_g(gam_n)
        stretches.append(st)

    stretches = np.abs(stretches)**0.5
    a = np.sum((stretches**2-1)/2, axis = 2)**2
    b = np.sum(((stretches**2-1)/2)**2, axis = 2)

    psi = lame_frst/2 * a + lame_scnd * b

    # Calculating Elastic energy
    E2 = np.zeros(psi.shape)

    c = 0
    for i in range(5):
        for j, idx in zip(range(6), chain_idx):
            E2[i, idx] = Vvdw[c] * v[idx] * psi[i, idx] / np.sum(v[idx])

            c += 1
            
    E_list.append(E2/kT)
    print("Calculated for radius", r)
        

time1 = time.time() - time1
print("Time:", time1)

# %% [markdown]
## Residue-wise energy calculation

# %% [code]
# Subset the structure in domains
domain_names = ["$Head$", "$Small$", "$Large$", "$\\beta -hairpin$"]
domain_short = ["$H$", "$S$", "$L$", "$\\beta h$"]
domain_idx = [[],[],[],[]]
domain_colors = ["#97ebdb", "#00c2c7", "#0086ad", "#005582"][::-1]
domain_ranges = [range(253, 333),
                 range(182, 253), 
                 np.concatenate([range(0, 129), range(152, 182)]), 
                 range(129, 152)]


#labels_list = [i for i in labels_hex[0]]
labels_list = [i[0] for i in labels[0]]
for i in range(len(labels_list)):
    for j in range(len(domain_ranges)):
        if labels_list[i][3][1] in domain_ranges[j]:
            domain_idx[j].append(i) 

domain_aa_res = [[],[],[],[]]
domain_aa_col = [[],[],[],[]]
domain_aa_idx = [[],[],[],[]]

c=0
sequence = s_pps[0][0][0].get_sequence()
for aa in s_pps[0][0][0]:
    for j in range(len(domain_ranges)):
        if aa.get_id()[1] in domain_ranges[j]:
            domain_aa_res[j].append(sequence[c])
            domain_aa_idx[j].append(aa.get_id()[1])
            domain_aa_col[j].append(domain_colors[j])
            
    c+=1

def unlist(l):
    ul = []
    for i in l:
        ul += i
    return ul

residues_code = unlist(domain_aa_res)
residues_domain_col = unlist(domain_aa_col)
residues_idx = unlist(domain_aa_idx)

residues_code = [x for _, x in sorted(zip(residues_idx, residues_code))]
residues_domain_col = [x for _, x in sorted(zip(residues_idx, residues_domain_col))]
residues_idx.sort()

# nans (residues that were excluded in the process of sequence alignment)
non_nans = np.unique([labels[0][i][0][3][1] for i in range(xyz[0].shape[0])])
non_nans = set(non_nans)
all_res = set(residues_idx)
nans = all_res.difference(non_nans)

# removing nans
residues_code = [residues_code[i] for i in range(len(residues_idx)) if residues_idx[i] in non_nans]
residues_domain_col = [residues_domain_col[i] for i in range(len(residues_idx)) if residues_idx[i] in non_nans]
residues_idx = [residues_idx[i] for i in range(len(residues_idx)) if residues_idx[i] in non_nans]

# %% [code]
E_resh = []
for E in E_list:
    residues_energy = np.zeros((len(residues_idx), len(chain_names), len(s_names)-1))

    for i in range(len(labels[0])):
        for k in range(len(s_names)-1):
            resi = labels[0][i][0][3][1]
            chain = labels[0][i][0][2]
            i_ = residues_idx.index(resi)
            j_ = chain_names.index(chain)

            residues_energy[i_, j_, k] += E[k, i]

    residues_energy[residues_energy == 0] = np.nan
    residues_energy_resh = residues_energy.reshape((len(residues_idx), len(chain_names) * (len(s_names)-1)))
    E_resh.append(residues_energy_resh)

# %% [markdown]
## Summary statistics per residue

# %% [code]
fig = plt.figure(figsize=(WIDTH*1.5, 2.1), dpi=100)

ax = fig.add_subplot(1, 1, 1)
ax.set_yscale("log")

for i in range(len(radii)):
    ax.plot(residues_idx[:118], 
            np.mean(E_resh[i], axis = 1)[:118], 
            color = "C" + str(i), 
            lw = .5,
            label = radii[i])
    
    ax.plot(residues_idx[118:], 
            np.mean(E_resh[i], axis = 1)[118:], 
            color = "C" + str(i), 
            lw = .5)

ax.legend(ncol = 3,)
ax.set_ylabel(axis_Eel_short)
ax.set_xlabel("Residue index")
ax.set_xlim(19, 330)

ax.spines['top'].set_visible(False)
ax.spines['right'].set_visible(False)

plt.show()

# %% [markdown]
## Global energy calculations

# %% [code]
fig = plt.figure(figsize=(WIDTH*1.375, 1.5), dpi=100)

ax = fig.add_subplot(1, 1, 1)

for i in range(len(radii)):
    corr = np.corrcoef(np.sum(E_resh[i], axis = 0), np.sum(main_text_E_resh, axis = 0))[0,1]
    print(corr)
    ax.plot(np.sum(E_resh[i], axis = 0), 
            label = "r = " + str(radii[i]) + "$\AA$ $(\\rho = " + str(np.round(corr, 2)) + ")$", 
            lw = .5, color = "C" + str(i + 3))
    
ax.plot(np.sum(main_text_E_resh, axis = 0), 
        lw = 1, color = "black", 
        label = "Main text params",
        linestyle = "dashed",
        zorder = -1)

ax.set_ylim(0, 18)
ax.legend(ncol = 1, fontsize = 6)
ax.set_ylabel(axis_latex)

ax.set_xticklabels(state_chain_names_short)
ax.set_xlim(-.6, 29.6)
ax.xaxis.set_minor_locator(MultipleLocator(1))
ax.set_xticks(range(0, 30, 5), 
              state_chain_names_short[0:30:5])

plt.show()

# %% [markdown]
## Test 3 - All atoms - Varying radius

# %% [code]
xyz = []
labels = []

for i in range(len(s_pps)):
    t1, t2 = load.coordinates_all_atoms(s_pps[i], com_at, labels_hex_at[i])
    xyz.append(t1)
    labels.append(t2)

chain_idx = load.chain_indices(chain_names, labels[0])

# %% [markdown]
## Volume estimation of protomers

# %% [code]
vdw = {"C":1.7e-10, "O":1.52e-10, "S":1.8e-10, "H":1.2e-10, "N":1.55e-10}
n_atom = {"C":0, "O":0, "S":0, "H":0, "N":0}
v_atom = {"C":0, "O":0, "S":0, "H":0, "N":0}

v = np.zeros(xyz[0].shape[0])

for i in range(len(v)):
    at = labels[0][i][1]
    
    v[i] = 4*np.pi*vdw[at]**3/3
    n_atom[at] += 1
    v_atom[at] += v[i]

for at in list(vdw.keys()):
    print(at + ": n =", n_atom[at], "\tv =", v_atom[at], "\tvf =", v_atom[at]/np.sum(v))

# %% [markdown]
# Elasticity calculations

# %% [code]
warnings.filterwarnings('ignore')

kT = 1.380649e-23*300
lame_frst = 72976559.0446705 
lame_scnd = 37593984.96240601
time1 = time.time()
E_list = []

radii = np.arange(6, 12)
for r in radii:
    F = np.zeros((len(s_pps)-1, len(xyz[0]), 3, 3))
    weights = elastic.intersect_nbhood_weights(xyz, parameters=[r])
    
    # Calculating Deformation gradient
    for i in n:    
        structure_0 = labels[0][0][0][0]
        structure_i = labels[i+1][0][0][0]

        D, A = elastic.intermediate_matrixes(weights, xyz[0], xyz[i+1])
        F[i,:,:,:] = elastic.deformation_gradient(D, A)
    
    # Calculating Strain energy density function
    stretches = []
    for i in n:
        gam_l, gam_n = elastic.lagrange_strain(F[i])
        st, st_axis = elastic.principal_stretches_from_g(gam_n)
        stretches.append(st)

    stretches = np.abs(stretches)**0.5
    a = np.sum((stretches**2-1)/2, axis = 2)**2
    b = np.sum(((stretches**2-1)/2)**2, axis = 2)

    psi = lame_frst/2 * a + lame_scnd * b

    # Calculating Elastic energy
    E2 = np.zeros(psi.shape)

    c = 0
    for i in range(5):
        for j, idx in zip(range(6), chain_idx):
            E2[i, idx] = Vvdw[c] * v[idx] * psi[i, idx] / np.sum(v[idx])

            c += 1
            
    E_list.append(E2/kT)
    print("Calculated for radius", r)
        

time1 = time.time() - time1
print("Time:", time1)

# %% [markdown]
## Residue-wise energy calculation

# %% [code]
# Subset the structure in domains
domain_names = ["$Head$", "$Small$", "$Large$", "$\\beta -hairpin$"]
domain_short = ["$H$", "$S$", "$L$", "$\\beta h$"]
domain_idx = [[],[],[],[]]
domain_colors = ["#97ebdb", "#00c2c7", "#0086ad", "#005582"][::-1]
domain_ranges = [range(253, 333),
                 range(182, 253), 
                 np.concatenate([range(0, 129), range(152, 182)]), 
                 range(129, 152)]


#labels_list = [i for i in labels_hex[0]]
labels_list = [i[0] for i in labels[0]]
for i in range(len(labels_list)):
    for j in range(len(domain_ranges)):
        if labels_list[i][3][1] in domain_ranges[j]:
            domain_idx[j].append(i) 

domain_aa_res = [[],[],[],[]]
domain_aa_col = [[],[],[],[]]
domain_aa_idx = [[],[],[],[]]

c=0
sequence = s_pps[0][0][0].get_sequence()
for aa in s_pps[0][0][0]:
    for j in range(len(domain_ranges)):
        if aa.get_id()[1] in domain_ranges[j]:
            domain_aa_res[j].append(sequence[c])
            domain_aa_idx[j].append(aa.get_id()[1])
            domain_aa_col[j].append(domain_colors[j])
            
    c+=1

def unlist(l):
    ul = []
    for i in l:
        ul += i
    return ul

residues_code = unlist(domain_aa_res)
residues_domain_col = unlist(domain_aa_col)
residues_idx = unlist(domain_aa_idx)

residues_code = [x for _, x in sorted(zip(residues_idx, residues_code))]
residues_domain_col = [x for _, x in sorted(zip(residues_idx, residues_domain_col))]
residues_idx.sort()

# nans (residues that were excluded in the process of sequence alignment)
non_nans = np.unique([labels[0][i][0][3][1] for i in range(xyz[0].shape[0])])
non_nans = set(non_nans)
all_res = set(residues_idx)
nans = all_res.difference(non_nans)

# removing nans
residues_code = [residues_code[i] for i in range(len(residues_idx)) if residues_idx[i] in non_nans]
residues_domain_col = [residues_domain_col[i] for i in range(len(residues_idx)) if residues_idx[i] in non_nans]
residues_idx = [residues_idx[i] for i in range(len(residues_idx)) if residues_idx[i] in non_nans]

# %% [code]
E_resh = []
for E in E_list:
    residues_energy = np.zeros((len(residues_idx), len(chain_names), len(s_names)-1))

    for i in range(len(labels[0])):
        for k in range(len(s_names)-1):
            resi = labels[0][i][0][3][1]
            chain = labels[0][i][0][2]
            i_ = residues_idx.index(resi)
            j_ = chain_names.index(chain)

            residues_energy[i_, j_, k] += E[k, i]

    residues_energy[residues_energy == 0] = np.nan
    residues_energy_resh = residues_energy.reshape((len(residues_idx), len(chain_names) * (len(s_names)-1)))
    E_resh.append(residues_energy_resh)

# %% [markdown]
## Summary statistics per residue

# %% [code]
fig = plt.figure(figsize=(WIDTH*1.5, 2.1), dpi=100)

ax = fig.add_subplot(1, 1, 1)
ax.set_yscale("log")

for i in range(len(radii)):
    ax.plot(residues_idx[:118], 
            np.mean(E_resh[i], axis = 1)[:118], 
            color = "C" + str(i), 
            lw = .5,
            label = radii[i])
    
    ax.plot(residues_idx[118:], 
            np.mean(E_resh[i], axis = 1)[118:], 
            color = "C" + str(i), 
            lw = .5)

ax.legend(ncol = 3)
ax.set_ylabel(axis_Eel_short)
ax.set_xlabel("Residue index")
ax.set_xlim(19, 330)

ax.spines['top'].set_visible(False)
ax.spines['right'].set_visible(False)

plt.show()

# %% [markdown]
## Global energy calculations

# %% [code]
fig = plt.figure(figsize=(WIDTH*1.375, 1.5), dpi=100)

ax = fig.add_subplot(1, 1, 1)

for i in range(len(radii)):
    corr = np.corrcoef(np.sum(E_resh[i], axis = 0), np.sum(main_text_E_resh, axis = 0))[0,1]
    print(corr)
    ax.plot(np.sum(E_resh[i], axis = 0), 
            label = "r = " + str(radii[i]) + "$\AA$ $(\\rho = " + str(np.round(corr, 2)) + ")$", 
            lw = .5)
    
ax.plot(np.sum(main_text_E_resh, axis = 0), 
        lw = 1, color = "black", 
        linestyle = "dashed",
        zorder = -1)
ax.set_ylim(0, 18)

ax.legend(ncol = 2, fontsize = 6, alignment = "right")

ax.set_ylabel(axis_latex)

ax.set_xticklabels(state_chain_names_short)
ax.set_xlim(-.6, 29.6)
ax.xaxis.set_minor_locator(MultipleLocator(1))
ax.set_xticks(range(0, 30, 5), 
              state_chain_names_short[0:30:5])

a2 = ax.twinx()
a2.set_yticks([])
a2.plot([], 
        lw = 1, color = "black", 
        label = "Main text params",
        linestyle = "dashed",
        zorder = -1)
a2.legend(ncol = 1, fontsize = 6, loc = "upper left")

plt.show()

# %% [markdown]
## Test 4 - Backbone atoms - Varying method

# %% [code]
xyz = []
labels = []

for i in range(len(s_pps)):
    t1, t2 = load.coordinates_backbone(s_pps[i], com_at, labels_hex_at[i])
    xyz.append(t1)
    labels.append(t2)

chain_idx = load.chain_indices(chain_names, labels[0])

# %% [markdown]
## Volume estimation of protomers

# %% [code]
vdw = {"C":1.7e-10, "O":1.52e-10, "S":1.8e-10, "H":1.2e-10, "N":1.55e-10}
n_atom = {"C":0, "O":0, "S":0, "H":0, "N":0}
v_atom = {"C":0, "O":0, "S":0, "H":0, "N":0}

v = np.zeros(xyz[0].shape[0])

for i in range(len(v)):
    at = labels[0][i][1]
    
    v[i] = 4*np.pi*vdw[at]**3/3
    n_atom[at] += 1
    v_atom[at] += v[i]

for at in list(vdw.keys()):
    print(at + ": n =", n_atom[at], "\tv =", v_atom[at], "\tvf =", v_atom[at]/np.sum(v))

# %% [markdown]
# Elasticity calculations

# %% [code]
warnings.filterwarnings('ignore')

kT = 1.380649e-23*300
lame_frst = 72976559.0446705 
lame_scnd = 37593984.96240601
time1 = time.time()
E_list = []

method = [elastic.intersect_nbhood_weights,
          elastic.avg_linear_weights_fulldata,
          elastic.avg_linear_weights_fulldata,
          elastic.intersect_nbhood_weights,
          elastic.intersect_nbhood_weights]

params = [[9.], 
          [9., 9.001], 
          [9., 9.001], 
          [9.], 
          [9.]]

coords = ["pair", 
          "all", 
          "pair", 
          "ref", 
          "cycle"]

m_label = ["Intersect, pairwise",
           "Linear, all",
           "Linear, pairwise",
           "Only reference",
           "Only cycle"]

for ms, ps, cs in zip(method, params, coords):
    F = np.zeros((len(s_pps)-1, len(xyz[0]), 3, 3))
    
    # Calculating Deformation gradient
    for i in n:    
        structure_0 = labels[0][0][0][0]
        structure_i = labels[i+1][0][0][0]
        
        if cs == "pair":
            weights = ms([xyz[0], xyz[i+1]], ps)
        elif cs == "all":
            weights = ms(xyz, ps)
        elif cs == "ref":
            weights = ms([xyz[0]], ps)
        elif cs == "cycle":
            weights = ms([xyz[i+1]], ps)

        D, A = elastic.intermediate_matrixes(weights, xyz[0], xyz[i+1])
        F[i,:,:,:] = elastic.deformation_gradient(D, A)
    
    # Calculating Strain energy density function
    stretches = []
    for i in n:
        gam_l, gam_n = elastic.lagrange_strain(F[i])
        st, st_axis = elastic.principal_stretches_from_g(gam_n)
        stretches.append(st)

    stretches = np.abs(stretches)**0.5
    a = np.sum((stretches**2-1)/2, axis = 2)**2
    b = np.sum(((stretches**2-1)/2)**2, axis = 2)

    psi = lame_frst/2 * a + lame_scnd * b

    # Calculating Elastic energy
    E2 = np.zeros(psi.shape)

    c = 0
    for i in range(5):
        for j, idx in zip(range(6), chain_idx):
            E2[i, idx] = Vvdw[c] * v[idx] * psi[i, idx] / np.sum(v[idx])

            c += 1
            
    E_list.append(E2/kT)
        

time1 = time.time() - time1
print("Time:", time1)

# %% [markdown]
## Residue-wise energy calculation

# %% [code]
# Subset the structure in domains
domain_names = ["$Head$", "$Small$", "$Large$", "$\\beta -hairpin$"]
domain_short = ["$H$", "$S$", "$L$", "$\\beta h$"]
domain_idx = [[],[],[],[]]
domain_colors = ["#97ebdb", "#00c2c7", "#0086ad", "#005582"][::-1]
domain_ranges = [range(253, 333),
                 range(182, 253), 
                 np.concatenate([range(0, 129), range(152, 182)]), 
                 range(129, 152)]


#labels_list = [i for i in labels_hex[0]]
labels_list = [i[0] for i in labels[0]]
for i in range(len(labels_list)):
    for j in range(len(domain_ranges)):
        if labels_list[i][3][1] in domain_ranges[j]:
            domain_idx[j].append(i) 

domain_aa_res = [[],[],[],[]]
domain_aa_col = [[],[],[],[]]
domain_aa_idx = [[],[],[],[]]

c=0
sequence = s_pps[0][0][0].get_sequence()
for aa in s_pps[0][0][0]:
    for j in range(len(domain_ranges)):
        if aa.get_id()[1] in domain_ranges[j]:
            domain_aa_res[j].append(sequence[c])
            domain_aa_idx[j].append(aa.get_id()[1])
            domain_aa_col[j].append(domain_colors[j])
            
    c+=1

def unlist(l):
    ul = []
    for i in l:
        ul += i
    return ul

residues_code = unlist(domain_aa_res)
residues_domain_col = unlist(domain_aa_col)
residues_idx = unlist(domain_aa_idx)

residues_code = [x for _, x in sorted(zip(residues_idx, residues_code))]
residues_domain_col = [x for _, x in sorted(zip(residues_idx, residues_domain_col))]
residues_idx.sort()

# nans (residues that were excluded in the process of sequence alignment)
non_nans = np.unique([labels[0][i][0][3][1] for i in range(xyz[0].shape[0])])
non_nans = set(non_nans)
all_res = set(residues_idx)
nans = all_res.difference(non_nans)

# removing nans
residues_code = [residues_code[i] for i in range(len(residues_idx)) if residues_idx[i] in non_nans]
residues_domain_col = [residues_domain_col[i] for i in range(len(residues_idx)) if residues_idx[i] in non_nans]
residues_idx = [residues_idx[i] for i in range(len(residues_idx)) if residues_idx[i] in non_nans]

# %% [code]
E_resh = []
for E in E_list:
    residues_energy = np.zeros((len(residues_idx), len(chain_names), len(s_names)-1))

    for i in range(len(labels[0])):
        for k in range(len(s_names)-1):
            resi = labels[0][i][0][3][1]
            chain = labels[0][i][0][2]
            i_ = residues_idx.index(resi)
            j_ = chain_names.index(chain)

            residues_energy[i_, j_, k] += E[k, i]

    residues_energy[residues_energy == 0] = np.nan
    residues_energy_resh = residues_energy.reshape((len(residues_idx), len(chain_names) * (len(s_names)-1)))
    E_resh.append(residues_energy_resh)

# %% [markdown]
## Summary statistics per residue

# %% [code]
fig = plt.figure(figsize=(WIDTH*1.5, 2.1), dpi=100)

ax = fig.add_subplot(1, 1, 1)
ax.set_yscale("log")

for i in range(len(method)):
    ax.plot(residues_idx[:118], 
            np.mean(E_resh[i], axis = 1)[:118], 
            color = "C" + str(i), 
            lw = .5)
    
    ax.plot(residues_idx[118:], 
            np.mean(E_resh[i], axis = 1)[118:], 
            color = "C" + str(i), 
            lw = .5)

ax.set_ylabel(axis_Eel_short)
ax.set_xlabel("Residue index")
ax.set_xlim(19, 330)

ax.spines['top'].set_visible(False)
ax.spines['right'].set_visible(False)

plt.show()

# %% [markdown]
## Global energy calculations

# %% [code]
fig = plt.figure(figsize=(WIDTH*1.375, 1.5), dpi=100)

ax = fig.add_subplot(1, 1, 1)

for i in range(len(method)):
    corr = np.corrcoef(np.sum(E_resh[i], axis = 0), np.sum(main_text_E_resh, axis = 0))[0,1]
    print(corr)
    ax.plot(np.sum(E_resh[i], axis = 0), 
            label = m_label[i] + " $(\\rho = " + str(np.round(corr, 2)) + ")$", 
            lw = .5)
    
ax.plot(np.sum(main_text_E_resh, axis = 0), 
        lw = 1, color = "black", 
        linestyle = "dashed",
        zorder = -1)
#ax.set_ylim(0, 18)

ax.legend(ncol = 1, fontsize = 6)
ax.set_ylabel(axis_latex)

ax.set_xticklabels(state_chain_names_short)
ax.set_xlim(-.6, 29.6)
ax.xaxis.set_minor_locator(MultipleLocator(1))
ax.set_xticks(range(0, 30, 5), 
              state_chain_names_short[0:30:5])

a2 = ax.twinx()
a2.set_yticks([])
a2.plot([], 
        lw = 1, color = "black", 
        label = "Main text params",
        linestyle = "dashed",
        zorder = -1)
a2.legend(ncol = 1, fontsize = 6, loc = "upper left")

plt.show()
