# Supplementary material for: Elastic analysis bridges structure and dynamics of an AAA+ molecular motor
Source: PLoS Comput Biol. 2025 Oct 24;21(10):e1013596. doi: 10.1371/journal.pcbi.1013596 (PMC12582506; doi:10.1371/journal.pcbi.1013596)
Supplement: S1 Scripts [file pcbi.1013596.s002.zip › RuvB_cycle_reconstruction.ipynb]

# %% [markdown]
# RuvB cycle ordering analysis

# %% [code]
import numpy as np
import matplotlib.pyplot as plt
import pandas as pd
from sklearn.manifold import MDS
import time
from os import listdir as ls

import matplotlib as mpl
from matplotlib.colors import LinearSegmentedColormap
from mpl_toolkits.axes_grid1 import make_axes_locatable
from sympy.utilities.iterables import multiset_permutations

from scipy.optimize import minimize
from numba import jit

import warnings
warnings.filterwarnings('ignore')

import tools.load as load
import tools.spatial as spatial
import tools.sequence as seq
import tools.elastic as elastic

#print(rcParams.keys())

WIDTH = 3+3/8
TICK_SIZE = 6
FONT_SIZE = 8
LEGEND_SIZE = 6
TITLE_SIZE = 8

plt.rc("font", size = FONT_SIZE)
plt.rc("figure", titlesize = TITLE_SIZE)
plt.rc("xtick", labelsize = TICK_SIZE)
plt.rc("ytick", labelsize = TICK_SIZE)
plt.rc("axes", titlesize = TITLE_SIZE, labelsize = FONT_SIZE)
plt.rc("legend", fontsize = LEGEND_SIZE, frameon = False)

# %% [markdown]
# Loading

# %% [markdown]
We begin by loading the polypeptides for each RuvB hexamer and individual monomers

# %% [code]
# Input
s_names = ['s1t2', 's2t2', 's3t2', 's4t2', 's5t2'] * 6
n = 5

# Set a vector to describe the chains names
chain_names = list(load.char_range('A','F'))[::-1]

# Compute
s_pps = []
for name in s_names:
    structure = load.single_structure(name, chain_ids=chain_names)        
    s_pps.append(structure)

# Compute monomers individually (only for RMSD analysis)
s_chains = []
for chain in chain_names:
    for i in range(n):
        structure = load.single_structure(s_names[i], chain_ids="*", relabel={chain: "*"})        
        s_chains.append(structure)

# %% [markdown]
# Axis centering

# %% [markdown]
Apply a rigid body rotation so that hexamers have chain F along the x-axis

# %% [code]
xyz_r, labels = load.coordinates_all_atoms(s_pps[6])

# Indexes of chains' atoms
chain_idx = load.chain_indices(chain_names, labels)
chain_colors = ["tab:red", "tab:purple", "tab:blue", "tab:green", "tab:olive", "tab:orange"]
chain_colors = chain_colors[::-1]

# Center the geometric center on (0,0,0)
dsp = np.mean(xyz_r, 0)
spatial.rigid_body(s_pps[6], dsp, [0,0,0], [0,0,0])
xyz_r, labels = load.coordinates_all_atoms(s_pps[6])

# Chain F in leftmost position
rot_A = np.mean(xyz_r[chain_idx[0], :], 0)/2
rot_A[-1] = 0
spatial.rigid_body(s_pps[6], np.zeros(3), rot_A, [-1,0,0])
xyz_r, labels = load.coordinates_all_atoms(s_pps[6])

# %% [code]
fig = plt.figure(figsize=(20, 10), dpi=100)
ax1 = fig.add_subplot(1, 3, 1)
ax2 = fig.add_subplot(1, 3, 2)
ax3 = fig.add_subplot(1, 3, 3)

for idx, col in zip(chain_idx, chain_colors):
    xs, ys, zs = xyz_r[idx,0], xyz_r[idx,1], xyz_r[idx,2]

    ax1.scatter(xs, zs, s=1, color = col)
    ax2.scatter(ys, zs, s=1, color = col)
    ax3.scatter(xs, ys, s=1, color = col)

ax1.axis('scaled')
ax2.axis('scaled')
ax3.axis('scaled')
plt.show()

# %% [markdown]
# Sequence alignments

# %% [markdown]
We can verify that indeed the given chains are aligned by plotting their projections

# %% [code]
# Input
uni_ids = [None] * len([s_pps[0][3]])
indexes = []
labels_hex = []
labels_mon = []
labels_hex_at = []
labels_mon_at = []

# Compute
my_ref_seqs = seq.generate_reference([s_pps[0][3]], uni_ids)
for i in range(len(s_pps)):
    temp = dict()
    temp_at = dict()
    for j in range(len(s_pps[i])):
        temp2 = seq.aligned_dict([s_pps[i][j]], seq.align([s_pps[i][j]], my_ref_seqs))
        temp2_at = seq.aligned_dict_all_atoms([s_pps[i][j]], seq.align([s_pps[i][j]], my_ref_seqs))
        
        temp.update(temp2)
        temp_at.update(temp2_at)
        
        labels_mon.append(temp2)
        labels_mon_at.append(temp2_at)
    labels_hex.append(temp)
    labels_hex_at.append(temp_at)

com_res = seq.common(labels_mon[0], labels_mon[2])
com_at = seq.common_multiple([labels_mon_at[i] for i in range(6)])

# %% [markdown]
# Spatial alignments

# %% [code]
# Aligning all hexamers to s1
for i in range(len(s_pps)):
    if i != 6:
        spatial.align_structures(s_pps[6], s_pps[i], 
                                 chain_names, com_res, 
                                 labels_hex[6], labels_hex[i],
                                 "atoms")
    
for i in range(len(s_pps)):
    theta = -(i//n) * np.pi/3
    spatial.rigid_body(s_pps[i], np.zeros(3), np.array([np.cos(theta), -np.sin(theta), 0]), [1,0,0])

for i in range(3*n, 4*n):
    spatial.rigid_body(s_pps[i], np.zeros(3), np.array([0, 1, 0]), [0, -1,0])

# %% [markdown]
# Load coordinates of the atoms (backbone)

# %% [code]
xyz = []
labels = []

for i in range(len(s_pps)):
    t1, t2 = load.coordinates_backbone(s_pps[i], com_at, labels_hex_at[i])
    xyz.append(t1)
    labels.append(t2)

# %% [code]
# Plot all structures
fig = plt.figure(figsize=(10, 12), dpi=100)

for i in range(len(s_pps)):
    ax = fig.add_subplot(6, n, i+1)
    structure = labels[i][0][0][0]
    ax.set_title(structure, size = 10)
    
    chain_idx = load.chain_indices(chain_names, labels[i])
    for idx, col in zip(chain_idx, chain_colors):
        xs, ys, zs = xyz[i][idx,0], xyz[i][idx,1], xyz[i][idx,2]
        ax.scatter(xs, ys, s=1, color = col)
    ax.axis('scaled')
    ax.set_xticks([])
    ax.set_yticks([])
    
plt.show()

# %% [code]
# Reorder the index to map the structures in the correct alignment
# Each chain now have 1/6 of the total aa
s = len(xyz[0])//6

for i in range(len(s_pps)-n):
    k = 1 + i//n
    
    reord2 = np.array(xyz[i][0:(6-k)*s], dtype = "object")
    reord1 = np.array(xyz[i][(6-k)*s:6*s], dtype = "object")

    xyz[i][0:k*s] = reord1
    xyz[i][k*s:6*s] = reord2
    
    reord2 = np.array(labels[i][0:(6-k)*s], dtype = "object")
    reord1 = np.array(labels[i][(6-k)*s:6*s], dtype = "object")

    labels[i][0:k*s] = reord1
    labels[i][k*s:6*s] = reord2
    

# %% [markdown]
# Elasticity calculations

# %% [markdown]
Using these coordinates, we compute the deformation gradients using the adequate weight function. These are intermediate quantities.

# %% [code]
F = np.zeros((len(s_pps)**2, len(xyz[0]), 3, 3))
time1 = time.time()

c = 0

weights = elastic.avg_linear_weights_fulldata(xyz, parameters=[9.,9.01])

for i in range(len(s_pps)):
    for j in range(len(s_pps)): 
        
        structure_i = labels[i][0][0][0]
        chain_i = labels[i][0][0][2]
        
        structure_j = labels[j][0][0][0]
        chain_j = labels[j][0][0][2]  
        
        print("Computing def gradient for structures",
          structure_i, chain_i, "and",
           structure_j, chain_j)
        
        
        D, A = elastic.intermediate_matrixes(weights, xyz[i], xyz[j])
        F[c,:,:,:] = elastic.deformation_gradient(D, A)
        c+=1

time1 = time.time() - time1
print("Time:", time1)

# %% [markdown]
# Principal stretches

# %% [markdown]
We can now calculate, the rotations, the strain invariants, and the principal stretches

# %% [code]
stretches = []
rotations = []
c = 0
time1 = time.time()
for i in range(len(s_pps)):
    for j in range(len(s_pps)):        
        gam_l, gam_n = elastic.lagrange_strain(F[c, 0:s])
        st, st_axis = elastic.principal_stretches_from_g(gam_n)
        stretches.append(st)
        
        rot, rot_axis = elastic.rotations(F[c, 0:s])
        rotations.append(rot)
        c+=1

stretches = np.abs(stretches)**0.5        
rotations = np.real(rotations)

a = np.sum((stretches**2-1)/2, axis = 2)**2
b = np.sum(((stretches**2-1)/2)**2, axis = 2)

lame_frst = 72976559.0446705 
lame_scnd = 37593984.96240601
psi = lame_frst/2 * a + lame_scnd * b


time1 = time.time() - time1
print("Time:", time1)

# %% [code]
vdw = {"C":1.7e-10, "O":1.52e-10, "S":1.8e-10, "H":1.2e-10, "N":1.55e-10}
n_atom = {"C":0, "O":0, "S":0, "H":0, "N":0}
v_atom = {"C":0, "O":0, "S":0, "H":0, "N":0}

v = np.zeros(xyz[0].shape[0]//6)

for i in range(len(v)):
    at = labels[0][i][1]
    
    v[i] = 4*np.pi*vdw[at]**3/3
    n_atom[at] += 1
    v_atom[at] += v[i]

for at in list(vdw.keys()):
    print(at + ": n =", n_atom[at], "\tv =", v_atom[at], "\tvf =", v_atom[at]/np.sum(v))

# %% [code]
vol_dir = "data/volume/"
files = np.array(ls(vol_dir))


Vvdw = np.zeros(len(s_pps))

for i, name in enumerate(s_names):
    str_files = [file for file in files if name in file]
    
    chain = chain_names[i//5]
    str_ch_file = [file for file in str_files if "_" + chain in file][0]
    
    with open(vol_dir + str_ch_file, "r") as f:
        line = f.readlines()[8].split(" ")
        line = np.array(line)
        line = line[line != '']

        Vvdw[i] = float(line[3].replace(",", "."))*1e-30      

# %% [code]
E2 = np.zeros(psi.shape)

for i in range(psi.shape[0]):
    E2[i] = Vvdw[i // 30] * v * psi[i] / np.sum(v)

kT = 1.380649e-23*300
E2 /= kT

# %% [markdown]
# Support functions

# %% [code]
def plot_heatmap(data, digits = 2, fontsize = 15, ax = None, labels = True, 
                 colorbar = False, chainbar = False):
    
    data = data.copy(deep = True)
    
    if not ax:
        fig, ax = plt.subplots(figsize = (20,20))
    
    cmap = mpl.colormaps.get_cmap("Greys")
    im = ax.imshow(data, cmap)
    n = data.shape[0]

    states_names = []
    letters = chain_names
    for i in range(6):
        for j in range(n//6):
            states_names.append("s"+str(j+1)+letters[i])
    
    ax.xaxis.set_tick_params(labeltop = True, 
                             labelbottom = False,
                             top = True,
                             bottom = False)
        
    if labels:
        ax.set_xticks(range(n))
        ax.set_yticks(range(n))
        ax.set_xticklabels(states_names)
        ax.set_yticklabels(states_names)
    else:
        ax.set_xticks([])
        ax.set_yticks([])
        
    # Loop over data dimensions and create text annotations.
    if fontsize != 0:
        for i in range(len(s_pps)):
            for j in range(len(s_pps)):
                text = ax.text(j, i, round(data.values[i, j], digits),
                               ha="center", va="center", color="w", size = fontsize)

    divider = make_axes_locatable(ax)
    axes = []
    
    if colorbar:
        colorbar_ax = divider.append_axes("bottom", pad = "5%", size = "5%")
        plt.colorbar(im, cax = colorbar_ax, orientation = "horizontal")
        axes.append(colorbar_ax)
    else:
        axes += [None]

    if chainbar:
        top_ax = divider.append_axes("top", pad = "2%", size = "4%")
        top_ax.bar(range(n), 1, width = 1, color = np.repeat(chain_colors, n//6))
        top_ax.set_xlim(-.5, n-.5)
        top_ax.set_xticks([])
        top_ax.set_yticks([])
        axes.append(top_ax)
        
        left_ax = divider.append_axes("left", pad = "2%", size = "4%")
        left_ax.barh(range(n), 1, height = 1, color = np.repeat(chain_colors[::-1], n//6))
        left_ax.set_ylim(-.5, n-.5)
        left_ax.set_xticks([])
        left_ax.set_yticks([])
        axes.append(left_ax)        
    else:
        axes += [None, None]
    
    return ax, axes

# %% [code]
def fancy_scatter(ax, xdata, ydata, color, size, lw, alpha):
    ax.scatter(xdata, ydata, color = "black", s = size, lw = lw)
    ax.scatter(xdata, ydata, color = "white", s = size, lw = 0)
    ax.scatter(xdata, ydata, color = color, s = size, lw = 0, alpha = alpha)
    return

def plot_cycle(mds, nudge=0, title=""):
    fig, ax = plt.subplots(figsize=(4, 4), dpi = 300)
    ax.scatter(x = mds[:,0], y = mds[:,1], c = "white")

    for i in range(6):
        for j in range(n):
            ax.text(x = mds[i*n+j,0] + nudge, 
                    y = mds[i*n+j,1] + nudge, 
                    s = str(j), 
                    c = "black")

            ax.scatter(x = mds[i*n+j,0], 
                       y = mds[i*n+j,1], 
                       c = chain_colors[i],
                       s= 100)
    
    ax.set_title(title)
    ax.set_xlabel("MDS axis 1")
    ax.set_ylabel("MDS axis 2")

def plot_cycle2(mds, ax, title="", letters = True, s = 100, colors = True):
    ax.scatter(x = mds[:,0], y = mds[:,1], c = "white")
    
    for i in range(6):
        for j in range(n):
            if colors:
                c = chain_colors[i]
            else:
                c = "white"
                
            fancy_scatter(ax, 
                          mds[i*n+j,0],
                          mds[i*n+j,1],
                          c, s, 2, 1)
            
            
            if letters:
                ax.text(x = mds[i*n+j,0], 
                        y = mds[i*n+j,1], 
                        s = str(j+1), 
                        c = "black",
                        horizontalalignment = "center",
                        verticalalignment = "center")                
    
    ax.set_title(title)
    ax.set_xlabel("MDS axis 1")
    ax.set_ylabel("MDS axis 2")
    return

def plot_cycle3(mds, ax, alpha):
    ax.scatter(x = mds[:,:,0].flatten(), y = mds[:,:,1].flatten(), c = "white")
    
    
    for i in range(6):
        fancy_scatter(ax, 
                      mds[:, i*n+np.arange(n),0].flatten(),
                      mds[:, i*n+np.arange(n),1].flatten(),
                      chain_colors[i],
                      100, 0, alpha)
    return

# %% [code]
@jit(nopython=True)
def stress(xy_1d, data):
    n = len(xy_1d) // 2
    xy = np.zeros((n, 2))
    xy[:, 0] = xy_1d[n:]
    xy[:, 1] = xy_1d[:n]
    
    stress = 0
    for aa in range(data.shape[1]):
        c = 0
        for i in range(n):
            for j in range(n):
                stress += (data[c,aa] - np.sum((xy[i] - xy[j])**2)**0.5)**2
                c+=1
    stress = stress**0.5
    
    return stress

def my_mds(data, r):
    n = data.shape[0]
    np.random.seed(r)
    diss = np.array(data).flatten()[:, None]
    guess = (np.random.rand(2*n) - .5) * np.max(diss) * 10

    m = minimize(stress, guess, diss, method = "SLSQP")
    #m = minimize(stress, guess, diss, method = "BFGS")
    minimized_mds = np.zeros((n,2))
    minimized_mds[:, 0] = m.x[n:] - np.mean(m.x[n:])
    minimized_mds[:, 1] = m.x[:n] - np.mean(m.x[:n])
    return minimized_mds


# %% [markdown]
# Calculating dissimilarity matrices

# %% [code]
stretches_1 = pd.DataFrame(np.zeros((len(s_pps),len(s_pps))), index = s_names, columns = s_names)
stretches_2 = pd.DataFrame(np.zeros((len(s_pps),len(s_pps))), index = s_names, columns = s_names)
stretches_3 = pd.DataFrame(np.zeros((len(s_pps),len(s_pps))), index = s_names, columns = s_names)
energy = pd.DataFrame(np.zeros((len(s_pps),len(s_pps))), index = s_names, columns = s_names)
rot_angles = pd.DataFrame(np.zeros((len(s_pps),len(s_pps))), index = s_names, columns = s_names)
rmsd = pd.DataFrame(np.zeros((len(s_pps),len(s_pps))), index = s_names, columns = s_names)

for i in range(len(xyz)):
    for j in range(len(xyz)):
        d = np.mean(np.sum((xyz[i][:s] - xyz[j][:s])**2, axis = 1)**.5)
        
        rmsd.values[i, j] = d

c = 0
for i in range(len(s_pps)):
    for j in range(len(s_pps)):
        a = np.array(stretches[c])
        stretches_1.values[i,j] = np.mean((a[:, 0]**2 - 1)/2)
        stretches_2.values[i,j] = np.mean((a[:, 1]**2 - 1)/2)
        stretches_3.values[i,j] = np.mean((a[:, 2]**2 - 1)/2)
        energy.values[i,j] = np.sum(E2[c])
        rot_angles.values[i, j] = np.nanmean(rotations[c])
        
        c+=1

# %% [markdown]
# Dissimilarity matrix

# %% [code]
fig = plt.figure(figsize = (1.7, 1.7), dpi = 500)
ax = fig.add_subplot(1,1,1)
_, axes = plot_heatmap(stretches_3*100, digits = 2, 
                       fontsize = 0, ax = ax, 
                       labels = False, colorbar = False, chainbar = True)

plt.show()

# %% [markdown]
# Symmetrised dissimilarity matrix

# %% [code]
fig = plt.figure(figsize = (1.7, 1.7), dpi = 500)
ax = fig.add_subplot(1,1,1)
_, axes = plot_heatmap((stretches_3 + stretches_3.T)*50, digits = 2, 
                       fontsize = 0, ax = ax, 
                       labels = False, colorbar = False, chainbar = True)

plt.show()

# %% [markdown]
# MDS for $\epsilon_3$

# %% [code]
fig = plt.figure(figsize = (4,4), dpi = 300)
ax = fig.add_subplot(1,1,1)

st = stretches_3
sym_st = (st + st.T)/2

dist_list = []
angl_list = []

rep = 100
coords = np.zeros((rep, len(s_pps), 2))

for r in range(rep):
    mds = my_mds(sym_st, r)
    
    x, y = mds[0]
    t = -np.arctan2(x, y)
    M = np.array([[np.cos(t), -np.sin(t)],
                  [np.sin(t), np.cos(t)]])
    
    mds = np.dot(mds, M)
    if mds[6, 0] < 0:
        mds[:, 0] *= -1
    
    coords[r] = mds
    
    
plot_cycle3(coords, ax, 0.2)
plot_cycle2(np.mean(coords, axis = 0), ax, "$\epsilon_3$", True)


# %% [code]
fig = plt.figure(figsize = (WIDTH, WIDTH), dpi = 500)
ax = fig.add_subplot(1,1,1)

plot_cycle2(np.mean(coords, axis = 0), ax, "", s = 50, letters = False)
ax.set_xticks([])
ax.set_yticks([])
ax.set_xlabel("")
ax.set_ylabel("")

ax.bar(0.08, 0.005, 0.02, -0.08, color= "black")

d = 0.18
xl = -0.08
yb = -0.087
ax.set_xlim(xl, xl+d)
ax.set_ylim(yb, yb+d)


# %% [code]
fig = plt.figure(figsize = (WIDTH, WIDTH), dpi = 500)
ax = fig.add_subplot(1,1,1)

plot_cycle2(np.mean(coords, axis = 0), ax, "", s = 100, letters = True)
ax.set_xticks([])
ax.set_yticks([])
ax.set_xlabel("MDS axis 1")
ax.set_ylabel("MDS axis 2")

ax.bar(0.08, 0.005, 0.02, -0.08, color= "black")

d = 0.18
xl = -0.08
yb = -0.087
ax.set_xlim(xl, xl+d)
ax.set_ylim(yb, yb+d)


# %% [markdown]
# MDS for $\epsilon_1$

# %% [code]
fig = plt.figure(figsize = (WIDTH*2/3, WIDTH*2/3), dpi = 500)
ax = fig.add_subplot(1,1,1)

st = -stretches_1
sym_st = (st + st.T)/2

coords = np.zeros((len(s_pps), 2))

mds = my_mds(sym_st, 0)

x, y = mds[0]
t = -np.arctan2(x, y)
M = np.array([[np.cos(t), -np.sin(t)],
              [np.sin(t), np.cos(t)]])

mds = np.dot(mds, M)
if mds[6, 0] < 0:
    mds[:, 0] *= -1

coords = mds

ax.bar(-0.03, 0.005, 0.02, -0.065, color= "black")
ax.text(-0.05, -0.055, "$\\langle - \\epsilon_1 \\rangle = 2\%$", fontsize = 6)

#plot_cycle3(coords, ax, 0.2)
plot_cycle2(coords, ax, "$\epsilon_1$", True)


ax.set_xticks([])
ax.set_yticks([])
ax.set_xlabel("MDS axis 1")
ax.set_ylabel("MDS axis 2")


# %% [markdown]
# MDS for elastic energy $E_{\rm el}$

# %% [code]
fig = plt.figure(figsize = (WIDTH*2/3, WIDTH*2/3), dpi = 500)
ax = fig.add_subplot(1,1,1)

st = np.abs(energy)
sym_st = (st + st.T)/2

coords = np.zeros((len(s_pps), 2))

mds = my_mds(sym_st, 0)

x, y = mds[0]
t = -np.arctan2(x, y)
M = np.array([[np.cos(t), -np.sin(t)],
              [np.sin(t), np.cos(t)]])

mds = np.dot(mds, M)
if mds[6, 0] < 0:
    mds[:, 0] *= -1

coords = mds

ax.bar(-5, 5/4, 5, -25, color= "black")
ax.text(-8.7, -23, "$E_{\\rm el} = 5kT$", fontsize = 6)

#plot_cycle3(coords, ax, 0.2)
plot_cycle2(coords, ax, "$E_{\\rm el}$", True)


ax.set_xticks([])
ax.set_yticks([])
ax.set_xlabel("MDS axis 1")
ax.set_ylabel("MDS axis 2")


# %% [code]
fig = plt.figure(figsize = (WIDTH*2/3, WIDTH*2/3), dpi = 500)
ax = fig.add_subplot(1,1,1)

st = np.abs(rot_angles)
sym_st = (st + st.T)/2

coords = np.zeros((len(s_pps), 2))

mds = my_mds(sym_st, 0)

x, y = mds[0]
t = -np.arctan2(x, y)
M = np.array([[np.cos(t), -np.sin(t)],
              [np.sin(t), np.cos(t)]])

mds = np.dot(mds, M)
if mds[6, 0] < 0:
    mds[:, 0] *= -1

coords = mds

ax.bar(-.10, 3/180*np.pi/4, 3/180*np.pi, -.15, color= "black")
ax.text(-.13, -.125, "$\\langle \\alpha \\rangle = 3^\\circ$", fontsize = 6)

#plot_cycle3(coords, ax, 0.2)
plot_cycle2(coords, ax, "Rotation angle", True)

ax.set_xticks([])
ax.set_yticks([])
ax.set_xlabel("MDS axis 1")
ax.set_ylabel("MDS axis 2")


# %% [code]
fig = plt.figure(figsize = (WIDTH*2/3, WIDTH*2/3), dpi = 500)
ax = fig.add_subplot(1,1,1)

st = np.abs(rmsd)
sym_st = (st + st.T)/2

coords = np.zeros((len(s_pps), 2))

mds = my_mds(sym_st, 0)

x, y = mds[0]
t = -np.arctan2(x, y)
M = np.array([[np.cos(t), -np.sin(t)],
              [np.sin(t), np.cos(t)]])

mds = np.dot(mds, M)
if mds[6, 0] < 0:
    mds[:, 0] *= -1

coords = mds

ax.bar(-1.5, 1/4, 1, -4, color= "black")
ax.text(-2.5, -3.6, "$RMSD = 1\\AA$", fontsize = 6)

#plot_cycle3(coords, ax, 0.2)
plot_cycle2(coords, ax, "RMSD", True)

ax.set_xticks([])
ax.set_yticks([])
ax.set_xlabel("MDS axis 1")
ax.set_ylabel("MDS axis 2")


# %% [markdown]
# RMSD - single chain alignment

# %% [markdown]
# Sequence alignments

# %% [markdown]
We can verify that indeed the given chains are aligned by plotting their projections

# %% [code]
# Input
uni_ids = [None] * len([s_chains[0]])
indexes = []
labels_mon = []
labels_mon_at = []

# Compute
my_ref_seqs = seq.generate_reference(s_chains[0], uni_ids)
for i in range(len(s_chains)):
    temp2 = seq.aligned_dict(s_chains[i], seq.align(s_chains[i], my_ref_seqs))
    temp2_at = seq.aligned_dict_all_atoms(s_chains[i], seq.align(s_chains[i], my_ref_seqs))
        
    labels_mon.append(temp2)
    labels_mon_at.append(temp2_at)
    
com_res = seq.common_multiple([labels_mon[i] for i in range(len(s_chains))])
com_at = seq.common_multiple([labels_mon_at[i] for i in range(len(s_chains))])

# %% [markdown]
# Spatial alignments

# %% [code]
# Aligning all hexamers to s1
for i in range(len(s_pps)):
    if i != 6:
        spatial.align_structures(s_chains[6], s_chains[i], 
                                 ["*"], com_res, 
                                 labels_mon[6], labels_mon[i],
                                 "atoms", ["<Atom OXT>"])


# %% [markdown]
# Load coordinates of the atoms (backbone)

# %% [code]
xyz = []
labels = []

for i in range(len(s_pps)):
    t1, t2 = load.coordinates_backbone(s_chains[i], com_at, labels_mon_at[i])
    xyz.append(t1)
    labels.append(t2)

# %% [code]
# Plot all structures
fig = plt.figure(figsize=(10, 12), dpi=100)

for i in range(len(s_pps)):
    ax = fig.add_subplot(6, n, i+1)
    structure = labels[i][0][0][0]
    ax.set_title(structure, size = 10)
    
    xs, ys, zs = xyz[i][:,0], xyz[i][:,1], xyz[i][:,2]
    ax.scatter(xs, ys, s=1)
    
    ax.axis('scaled')
    ax.set_xticks([])
    ax.set_yticks([])
    
plt.show()

# %% [code]
rmsd = pd.DataFrame(np.zeros((len(s_pps),len(s_pps))), index = s_names, columns = s_names)

for i in range(len(xyz)):
    for j in range(len(xyz)):
        d = np.mean(np.sum((xyz[i][:s] - xyz[j][:s])**2, axis = 1)**.5)
        
        rmsd.values[i, j] = d

# %% [code]
fig = plt.figure(figsize = (WIDTH*2/3, WIDTH*2/3), dpi = 500)
ax = fig.add_subplot(1,1,1)

st = np.abs(rmsd)
sym_st = (st + st.T)/2

coords = np.zeros((len(s_pps), 2))

mds = my_mds(sym_st, 0)

x, y = mds[0]
t = -np.arctan2(x, y)
M = np.array([[np.cos(t), -np.sin(t)],
              [np.sin(t), np.cos(t)]])

mds = np.dot(mds, M)
if mds[6, 0] < 0:
    mds[:, 0] *= -1

coords = mds

ax.bar(.75, .5/4, .5, 1.8, color= "black")
ax.text(.45, 2, "$RMSD = 0.5\\AA$", fontsize = 6)

#plot_cycle3(coords, ax, 0.2)
plot_cycle2(coords, ax, "RMSD", True)

ax.set_xticks([])
ax.set_yticks([])
ax.set_xlabel("MDS axis 1")
ax.set_ylabel("MDS axis 2")


# %% [markdown]
# RMSD - hexamer alignment and no rotation

# %% [code]
# Input
uni_ids = [None] * len([s_pps[0][3]])
indexes = []
labels_hex = []
labels_mon = []
labels_hex_at = []
labels_mon_at = []

# Compute
my_ref_seqs = seq.generate_reference([s_pps[0][3]], uni_ids)
for i in range(len(s_pps)):
    temp = dict()
    temp_at = dict()
    for j in range(len(s_pps[i])):
        temp2 = seq.aligned_dict([s_pps[i][j]], seq.align([s_pps[i][j]], my_ref_seqs))
        temp2_at = seq.aligned_dict_all_atoms([s_pps[i][j]], seq.align([s_pps[i][j]], my_ref_seqs))
        
        temp.update(temp2)
        temp_at.update(temp2_at)
        
        labels_mon.append(temp2)
        labels_mon_at.append(temp2_at)
    labels_hex.append(temp)
    labels_hex_at.append(temp_at)

com_res = seq.common(labels_mon[0], labels_mon[2])
com_at = seq.common_multiple([labels_mon_at[i] for i in range(6)])

# %% [code]
xyz = []
labels = []

for i in range(len(s_pps)):
    t1, t2 = load.coordinates_backbone(s_pps[i], com_at, labels_hex_at[i])
    xyz.append(t1)
    labels.append(t2)

# %% [code]
# Aligning all hexamers to s1
for i in range(len(s_pps)):
    if i != 6:
        spatial.align_structures(s_pps[6], s_pps[i], 
                                 chain_names, com_res, 
                                 labels_hex[6], labels_hex[i],
                                 "atoms")

# %% [code]
# Plot all structures
fig = plt.figure(figsize=(10, 12), dpi=100)

for i in range(len(s_pps)):
    ax = fig.add_subplot(6, n, i+1)
    structure = labels[i][0][0][0]
    ax.set_title(structure, size = 10)
    
    chain_idx = load.chain_indices(chain_names, labels[i])
    for idx, col in zip(chain_idx, chain_colors):
        xs, ys, zs = xyz[i][idx,0], xyz[i][idx,1], xyz[i][idx,2]
        ax.scatter(xs, ys, s=1, color = col)
    ax.axis('scaled')
    ax.set_xticks([])
    ax.set_yticks([])
    
plt.show()

# %% [code]
# Reorder the index to map the structures in the correct alignment
# Each chain now have 1/6 of the total aa
s = len(xyz[0])//6

for i in range(len(s_pps)-n):
    k = 1 + i//n
    
    reord2 = np.array(xyz[i][0:(6-k)*s], dtype = "object")
    reord1 = np.array(xyz[i][(6-k)*s:6*s], dtype = "object")

    xyz[i][0:k*s] = reord1
    xyz[i][k*s:6*s] = reord2
    
    reord2 = np.array(labels[i][0:(6-k)*s], dtype = "object")
    reord1 = np.array(labels[i][(6-k)*s:6*s], dtype = "object")

    labels[i][0:k*s] = reord1
    labels[i][k*s:6*s] = reord2
    

# %% [code]
rmsd = pd.DataFrame(np.zeros((len(s_pps),len(s_pps))), index = s_names, columns = s_names)

for i in range(len(xyz)):
    for j in range(len(xyz)):
        d = np.mean(np.sum((xyz[i][:s] - xyz[j][:s])**2, axis = 1)**.5)
        
        rmsd.values[i, j] = d

# %% [code]
fig = plt.figure(figsize = (WIDTH*2/3, WIDTH*2/3), dpi = 500)
ax = fig.add_subplot(1,1,1)

st = np.abs(rmsd)
sym_st = (st + st.T)/2

coords = np.zeros((len(s_pps), 2))

mds = my_mds(sym_st, 0)

x, y = mds[0]
t = -np.arctan2(x, y)
M = np.array([[np.cos(t), -np.sin(t)],
              [np.sin(t), np.cos(t)]])

mds = np.dot(mds, M)
if mds[6, 0] < 0:
    mds[:, 0] *= -1

coords = mds

ax.bar(-20, 10/4, 10, -30, color= "black")
ax.text(-30, -26, "$RMSD = 10\\AA$", fontsize = 6)

#plot_cycle3(coords, ax, 0.2)
plot_cycle2(coords, ax, "RMSD", True)

ax.set_xticks([])
ax.set_yticks([])
ax.set_xlabel("MDS axis 1")
ax.set_ylabel("MDS axis 2")


# %% [code]
