# Supplementary material for: Elastic analysis bridges structure and dynamics of an AAA+ molecular motor
Source: PLoS Comput Biol. 2025 Oct 24;21(10):e1013596. doi: 10.1371/journal.pcbi.1013596 (PMC12582506; doi:10.1371/journal.pcbi.1013596)
Supplement: S1 Scripts [file pcbi.1013596.s002.zip › RuvB_different_references.ipynb]

# %% [markdown]
# RuvB energetic analysis comparing different references

# %% [code]
import tools.load as load
import tools.spatial as spatial
import tools.sequence as seq
import tools.elastic as elastic

import numpy as np
import pandas as pd

import matplotlib.pyplot as plt
import matplotlib.colors as colors
from matplotlib.ticker import MultipleLocator
from matplotlib.animation import FuncAnimation
from matplotlib import rcParams
from matplotlib import cm
from matplotlib import animation

import seaborn as sns
from scipy.cluster.hierarchy import linkage

import warnings
import string
import time
from os import listdir as ls
from numba import jit

import pymol2
from pymol import stored

from scipy.stats import kruskal, mannwhitneyu, wilcoxon

warnings.filterwarnings('ignore')

#print(rcParams.keys())

WIDTH = 3+3/8
TICK_SIZE = 6
FONT_SIZE = 8
LEGEND_SIZE = 6
TITLE_SIZE = 8

plt.rc("font", size = FONT_SIZE)
plt.rc("figure", titlesize = TITLE_SIZE)
plt.rc("xtick", labelsize = TICK_SIZE)
plt.rc("ytick", labelsize = TICK_SIZE)
plt.rc("axes", titlesize = TITLE_SIZE, labelsize = FONT_SIZE)
plt.rc("legend", fontsize = LEGEND_SIZE, frameon = False)

axis_latex = "$\\Delta E_{\\rm el}$ $(k_{\\rm B}T)$"
axis_Eel = "Elastic pseudoenergy, " + axis_latex
axis_Eel_short = "El. pseudoenergy, " + axis_latex

# %% [markdown]
## Loading

# %% [markdown]
We begin by loading the polypeptides of all the structures

# %% [code]
# Input
s_ref = ["s0-At2", "7PBQ", "8EFV", "AF_model", "AF_model_DNA"]
s_cycle = ['s1t2', 's2t2', 's3t2', 's4t2', 's5t2']

# Set a vector to describe the chains names
chain_names = list(load.char_range('A','F'))[::-1]

# Compute
s_pps_ref = []
s_pps_cycle = []

for name, ft in zip(s_ref, ["pdb", "pdb", "pdb", "cif", "cif"]):
    structure = load.single_structure(name, chain_ids=chain_names, file_type = ft)
    s_pps_ref.append(structure)

for name in s_cycle:
    structure = load.single_structure(name, chain_ids=chain_names)
    s_pps_cycle.append(structure)


# %% [markdown]
## Structure labeling and visualization

# %% [code]
states_names = ['s' + str(i+1) for i in range(len(s_pps_cycle))]
state_chain_names = []
state_chain_names_short = []
for name in chain_names:
    for i in range(len(s_pps_cycle)):
        state_chain_names.append(name + str(i+1))
        if i == 0:
            state_chain_names_short.append(name + str(i+1))
        else:
            state_chain_names_short.append("")

# %% [code]
xyz_r, labels_r = load.coordinates_all_atoms(s_pps_ref[0])

# Indexes of chains' atoms
chain_idx = load.chain_indices(chain_names, labels_r)
chain_colors = ["tab:red", "tab:purple", "tab:blue", "tab:green", "tab:olive", "tab:orange"]

chain_colors = chain_colors[::-1]

# %% [code]
fig = plt.figure(figsize=(20, 10), dpi=100)
ax1 = fig.add_subplot(1, 3, 1)
ax2 = fig.add_subplot(1, 3, 2)
ax3 = fig.add_subplot(1, 3, 3)

for idx, col in zip(chain_idx, chain_colors):
    xs, ys, zs = xyz_r[idx,0], xyz_r[idx,1], xyz_r[idx,2]

    ax1.scatter(xs, zs, s=1, color = col)
    ax2.scatter(ys, zs, s=1, color = col)
    ax3.scatter(xs, ys, s=1, color = col)

ax1.axis('scaled')
ax2.axis('scaled')
ax3.axis('scaled')
plt.show()

# %% [markdown]
## Defining the set of common residues and common atoms

# %% [code]
xyz_ref = []
xyz_cycle = []
labels = []
chain_idx = []

for i in range(len(s_pps_ref)):
    uni_ids = [None] * 1
    
    my_ref_seqs = seq.generate_reference([s_pps_ref[i][0]], uni_ids)

    
    indexes = []
    labels_hex = []
    labels_mon = []
    labels_hex_at = []
    labels_mon_at = []

    s_pps = [s_pps_ref[i]] + s_pps_cycle
    for j in range(len(s_pps)):
        temp = dict()
        temp_at = dict()
        
        for k in range(len(s_pps[j])):
            temp2 = seq.aligned_dict([s_pps[j][k]], seq.align([s_pps[j][k]], my_ref_seqs))
            temp2_at = seq.aligned_dict_all_atoms([s_pps[j][k]], seq.align([s_pps[j][k]], my_ref_seqs))

            temp.update(temp2)
            temp_at.update(temp2_at)

            labels_mon.append(temp2)
            labels_mon_at.append(temp2_at)
        
        labels_hex.append(temp)
        labels_hex_at.append(temp_at)

    com_res = seq.common_multiple(labels_mon)
    com_at = seq.common_multiple(labels_mon_at)
    
    # Get the position of all atoms
    xyz_cycle.append([])
    labels.append([])
    
    for j in range(len(s_pps_cycle)):
        t1, t2 = load.coordinates_backbone(s_pps_cycle[j], com_at, labels_hex_at[j+1])
        #t1, t2 = load.coordinates(s_pps_cycle[j], com_res, labels_hex[j+1])
        xyz_cycle[i].append(t1)
        labels[i].append(t2)
    
    t1, t2 = load.coordinates_backbone(s_pps_ref[i], com_at, labels_hex_at[0])
    #t1, t2 = load.coordinates(s_pps_ref[i], com_res, labels_hex[0])
    xyz_ref.append(t1)
    
    print(len(com_res))

# %% [code]
# Invert the order of chains from FEDCBA to ABCDEF

for i in range(len(s_pps_ref)):
    if s_ref[i] in ["AF_model", "AF_model_DNA"]:
        s = len(xyz_ref[i])//6
        
        reordA = np.array(xyz_ref[i][5*s:6*s], dtype = "object")
        #reordB = np.array(xyz_ref[i][4*s:5*s], dtype = "object")
        reordC = np.array(xyz_ref[i][3*s:4*s], dtype = "object")
        reordD = np.array(xyz_ref[i][2*s:3*s], dtype = "object")
        #reordE = np.array(xyz_ref[i][s:2*s], dtype = "object")
        reordF = np.array(xyz_ref[i][:s], dtype = "object")

        xyz_ref[i][:s] = reordD
        #xyz_ref[i][s:2*s] = reordE
        xyz_ref[i][2*s:3*s] = reordF
        xyz_ref[i][3*s:4*s] = reordA
        #xyz_ref[i][4*s:5*s] = reordB
        xyz_ref[i][5*s:6*s] = reordC
        

# %% [code]
_, labels_res = load.coordinates(s_pps_cycle[0], com_res, labels_mon[6])
residues_idx = [i[0][3][1] for i in labels_res]

# %% [markdown]
## Loading atoms coordinates

# %% [code]
# Plot all structures
fig = plt.figure(figsize=(10, 12), dpi=100)

for i in range(len(s_pps_ref)):
    for j in range(len(s_pps_cycle)):
        ax = fig.add_subplot(len(s_pps_ref), len(s_pps_cycle), i+1 + j*len(s_pps_cycle))
        structure = labels[i][j][0][0][0]
        ax.set_title(structure, size = 10)

        chain_idx = load.chain_indices(chain_names, labels[i][j])
        for idx, col in zip(chain_idx, chain_colors):
            xs, ys, zs = xyz_cycle[i][j][idx,0], xyz_cycle[i][j][idx,1], xyz_cycle[i][j][idx,2]
            ax.scatter(xs, ys, s=1, color = col)

        ax.axis('scaled')
        ax.set_xticks([])
        ax.set_yticks([])

plt.show()


# %% [markdown]
## Elasticity calculations (cycle structures vs. reference structure)

# %% [markdown]
## Calculating Strain energy density function $\Psi$

## $\Psi(\lambda_1, \lambda_2, \lambda_3) = \frac{\lambda}{2} \left[\sum\frac{{\lambda_i}^2 - 1}{2}\right]^2 + \mu \sum\left[\frac{{\lambda_i}^2-1}{2}\right]^2$

### $a = \left[\sum\frac{{\lambda_i}^2 - 1}{2}\right]^2$
### $b = \sum\left[\frac{{\lambda_i}^2-1}{2}\right]^2$
## $\Psi(\lambda_1, \lambda_2, \lambda_3) = \frac{\lambda}{2} a + \mu b $

# %% [code]
E = []

for i in range(len(s_pps_ref)):
    print("\nReference", i+1)
    
    # Calculate deformation gradient
    F = np.zeros((len(s_pps_cycle), len(xyz_ref[i]), 3, 3))

    weights = elastic.intersect_nbhood_weights([xyz_ref[i]] + xyz_cycle[i], parameters=[9])
    for j in range(len(s_pps_cycle)):    
        structure_i = labels[i][j][0][0][0]

        print("Computing weights and F for structure", structure_i)
        D, A = elastic.intermediate_matrixes(weights, xyz_ref[i], xyz_cycle[i][j])
        F[j,:,:,:] = elastic.deformation_gradient(D, A)


    # Energy densities
    print("Calculating energy densities")
    stretches = []
    for j in range(len(s_pps_cycle)):
        gam_l, gam_n = elastic.lagrange_strain(F[j])
        st, st_axis = elastic.principal_stretches_from_g(gam_n)
        stretches.append(st)

    stretches = np.abs(stretches)**0.5
    a = np.sum((stretches**2-1)/2, axis = 2)**2
    b = np.sum(((stretches**2-1)/2)**2, axis = 2)

    lame_frst = 72976559.0446705 
    lame_scnd = 37593984.96240601
    psi = lame_frst/2 * a + lame_scnd * b
    
    kT = 1.380649e-23*300

    # Van der Waals volumes 
    print("Calculating atomic volumes")
    vdw = {"C":1.7e-10, "O":1.52e-10, "S":1.8e-10, "H":1.2e-10, "N":1.55e-10}
    n_atom = {"C":0, "O":0, "S":0, "H":0, "N":0}
    v_atom = {"C":0, "O":0, "S":0, "H":0, "N":0}

    v = np.zeros(xyz_ref[i].shape[0])

    for j in range(len(v)):
        at = labels[i][0][j][1]

        v[j] = 4*np.pi*vdw[at]**3/3
        n_atom[at] += 1
        v_atom[at] += v[j]

    for at in list(vdw.keys()):
        print(at + ": n =", n_atom[at], "\tv =", v_atom[at], "\tvf =", v_atom[at]/np.sum(v))

    # Protein volumes

    vol_dir = "data/volume/"
    files = np.array(ls(vol_dir))

    c = 0

    Vvdw, Vvoid = np.zeros(len(s_pps_cycle) * 6), np.zeros(len(s_pps_cycle) * 6)

    for name in s_cycle:
        str_files = [file for file in files if name in file]
        
        for chain in chain_names:
            str_ch_file = [file for file in str_files if "_" + chain in file][0]
            
            with open(vol_dir + str_ch_file, "r") as f:
                line = f.readlines()[8].split(" ")
                line = np.array(line)
                line = line[line != '']

                Vvdw[c] = float(line[3].replace(",", ".")) * 1e-30
                Vvoid[c] = float(line[2].replace(",", ".")) * 1e-30
            c+=1

    V = Vvdw + Vvoid

    # Calculating energy
    print("Calculating energy")
    
    E.append(np.zeros(psi.shape))
    chain_idx = load.chain_indices(chain_names, labels[i][0])
    
    c = 0
    for j in range(len(s_pps_cycle)):
        for idx in chain_idx:
            E[i][j, idx] = Vvdw[c] * v[idx] * psi[j, idx] / np.sum(v[idx])
            c += 1

    E[i] /= kT
    
    

# %% [markdown]
## Volume estimation of protomers

# %% [code]
residues_energy_resh = np.zeros((len(s_pps_ref),
                                 len(residues_idx), 
                                 len(chain_names) * len(s_pps_cycle)))

residues_pos = np.zeros((len(s_pps_ref), 
                         len(residues_idx), 
                         3))

for ref in range(len(s_pps_ref)):
    residues_energy = np.zeros((len(residues_idx), 
                                len(chain_names), 
                                len(s_pps_cycle)))

    for i in range(len(labels[ref][0])):
        for k in range(len(s_pps_cycle)):
            resi = labels[ref][0][i][0][3][1]
            chain = labels[ref][0][i][0][2]
            i_ = residues_idx.index(resi)
            j_ = chain_names.index(chain)

            residues_energy[i_, j_, k] += E[ref][k, i]
            
            if labels[ref][0][i][0][4][0] == "CA":
                residues_pos[ref][i_] = xyz_cycle[ref][0][i]
        

    residues_energy[residues_energy == 0] = np.nan
    residues_energy_resh[ref] = residues_energy.reshape((len(residues_idx), 
                                                         len(chain_names) * len(s_pps_cycle)))


# %% [code]
fig = plt.figure(figsize = (2*WIDTH,1.5), dpi = 500)
ax = fig.add_subplot(1,2,1)
s_ref_names = ["7PBR ($\\rm s_0$)", "7PBQ", "8EFV", "AlphaFold", "AlphaFold DNA"]

plt.plot(np.nansum(residues_energy_resh, axis = 1).T, lw = .7)
ax.xaxis.set_minor_locator(MultipleLocator(1))
ax.set_yticks(range(0, 25, 5))
ax.set_xticks(range(0, 30, 5), 
              state_chain_names_short[0:30:5])

ax.set_ylabel(axis_latex)    
ax.set_xlabel("Conformation")    

ax = fig.add_subplot(1,2,2)

plt.plot(np.nansum(residues_energy_resh, axis = 1).T - np.min(np.nansum(residues_energy_resh, axis = 1).T, axis = 0), 
         lw = .7, label = s_ref_names)
ax.xaxis.set_minor_locator(MultipleLocator(1))
ax.set_yticks(range(0, 15, 5))
ax.set_xticks(range(0, 30, 5), 
              state_chain_names_short[0:30:5])

ax.legend()
ax.set_ylabel("$\\Delta E_{\\rm el} - \min(\\Delta E_{\\rm el})$ ($k_{\\rm B}T$)")    
ax.set_xlabel("Conformation")    
plt.show()

# %% [markdown]
## Finding mechanically active regions (variance threshold)

# %% [code]
def fancy_scatter(ax, xdata, ydata, color, size, lw, alpha):
    ax.scatter(xdata, ydata, color = "black", s = size, lw = lw)
    ax.scatter(xdata, ydata, color = "white", s = size, lw = 0)
    ax.scatter(xdata, ydata, color = color, s = size, lw = 0, alpha = alpha)
    return

def rgba_to_hexa(color):
    color = [int(c*255) for c in color]
    return '#{:02x}{:02x}{:02x}{:02x}'.format(*color)

# %% [code]
fig = plt.figure(figsize = (2*WIDTH, 2.5), dpi = 500)

mech_act_0 = []
mech_active_reg = [[0, 1, 2, 169],
                   [137, 138, 139, 287],
                   [256, 258, 259, 260, 261, 262, 263, 264, 265, 266, 269],
                   [105, 106, 114, 115, 116, 118, 119, 120, 121, 122, 123, 124]]
mech_active_cmap = cm.get_cmap("Dark2", 8)
mech_active_colors = [rgba_to_hexa(mech_active_cmap(i)) for i in [2,3,4,1]]
size = 5

for ref in range(len(s_pps_ref)):
    ax = fig.add_subplot(2, len(s_pps_ref), ref + 1)
    ax.set_yscale("log")
    ax.set_xscale("log")
    ax.set_xlabel("$\\langle \\Delta E_{\\rm el} \\rangle$ $(k_{\\rm B}T)$")
    if ref == 0:
        ax.set_ylabel("${\\rm std}(\\Delta E_{\\rm el})}$ $(k_{\\rm B}T)$")
    
    ax.set_title(s_ref_names[ref])
    fancy_scatter(ax,
                  np.mean(residues_energy_resh[ref], axis = 1),
                  np.std(residues_energy_resh[ref], axis = 1),
                  color = "gray", size = size, alpha = .3, lw = 0.5)

    var_trsh = np.nanquantile(np.nanstd(residues_energy_resh[ref], axis = 1), 0.9)
    
    mech_active = np.nanstd(residues_energy_resh[ref], axis = 1) > var_trsh
        
    
    ax.axhline(var_trsh, lw = 1, ls = "dashed", color = "red", alpha = .3)

    print("\n" + s_ref[ref])
    mech_color = []
    pos = 0
    tot = 0
    for i in range(len(mech_active)):
        if mech_active[i]:
            if ref == 0:
                mech_act_0.append(residues_idx[i])
            
            print(str(residues_idx[i]), residues_idx[i] in mech_act_0)
            if residues_idx[i] in mech_act_0:
                mech_color += ["red"]
                pos += 1
            else:
                mech_color += ["blue"]
            tot += 1
    
    print(pos/tot)
    
    fancy_scatter(ax,
                  np.mean(residues_energy_resh[ref][mech_active], axis = 1),
                  np.std(residues_energy_resh[ref][mech_active], axis = 1),
                  color = mech_color, size = size, alpha = .3, lw = 0.5)

            
    ax = fig.add_subplot(2, len(s_pps_ref), ref + 1 + len(s_pps_ref))
    
    # plotting structure coordinates
    chain_idx = load.chain_indices(chain_names, labels[ref][0])
    ys, zs = xyz_cycle[ref][0][chain_idx[0],1], xyz_cycle[ref][0][chain_idx[0],2]
    ax.plot(ys, zs, color = "lightgray", zorder = -1, lw = .7)
    
    if ref != 0:
        ys_res, zs_res = residues_pos[ref, mech_active,1], residues_pos[ref, mech_active,2]
        fancy_scatter(ax, ys_res, zs_res, mech_color, size, .5, .5)
    else:
        for i in range(len(mech_active_reg)):
            ys_res, zs_res = residues_pos[ref, mech_active_reg[i],1], residues_pos[ref, mech_active_reg[i],2]
            fancy_scatter(ax, ys_res, zs_res, mech_active_colors[i], size, .5, .5)


    
    ax.set_xticks([])
    ax.set_yticks([])
    ax.axis("scaled")
    plt.box(False)

    
plt.tight_layout()
