# Supplementary material for: Elastic analysis bridges structure and dynamics of an AAA+ molecular motor
Source: PLoS Comput Biol. 2025 Oct 24;21(10):e1013596. doi: 10.1371/journal.pcbi.1013596 (PMC12582506; doi:10.1371/journal.pcbi.1013596)
Supplement: S1 Scripts [file pcbi.1013596.s002.zip › RuvB_Eel_tests.ipynb]

# %% [markdown]
# Elastic pseudoenergy tests with RuvB

# %% [code]
import tools.load as load
import tools.spatial as spatial
import tools.sequence as seq
import tools.elastic as elastic

import numpy as np
import pandas as pd

import matplotlib.pyplot as plt
import matplotlib.colors as colors
from matplotlib.ticker import MultipleLocator
from matplotlib.animation import FuncAnimation
from matplotlib import rcParams
from matplotlib import cm
from matplotlib import animation

import seaborn as sns
from scipy.cluster.hierarchy import linkage

import warnings
import string
import time
from os import listdir as ls
from numba import jit

import pymol2
from pymol import stored

from scipy.stats import kruskal, mannwhitneyu, wilcoxon
from scipy.stats import pearsonr

#print(rcParams.keys())

WIDTH = 3+3/8
TICK_SIZE = 6
FONT_SIZE = 8
LEGEND_SIZE = 6
TITLE_SIZE = 8

plt.rc("font", size = FONT_SIZE)
plt.rc("figure", titlesize = TITLE_SIZE)
plt.rc("xtick", labelsize = TICK_SIZE)
plt.rc("ytick", labelsize = TICK_SIZE)
plt.rc("axes", titlesize = TITLE_SIZE, labelsize = FONT_SIZE)
plt.rc("legend", fontsize = LEGEND_SIZE, frameon = False)

axis_latex = "$\\Delta E_{\\rm el}$ $(k_{\\rm B}T)$"
axis_Eel = "Elastic pseudoenergy, " + axis_latex
axis_Eel_short = "El. pseudoenergy, " + axis_latex

# %% [markdown]
## Loading

# %% [markdown]
We begin by loading the polypeptides of all the structures

# %% [code]
# Input
s_names = ['s0-At2', 's1t2', 's2t2', 's3t2', 's4t2', 's5t2']

# Set a vector to describe the chains names
chain_names = list(load.char_range('A','F'))[::-1]

# Compute
s_pps = []
for name in s_names:
    structure = load.single_structure(name, chain_ids=chain_names)
    s_pps.append(structure)

n = range(len(s_pps)-1)

# %% [markdown]
## Structure labeling and visualization

# %% [code]
states_names = ['s' + str(i+1) for i in n]
state_chain_names = []
state_chain_names_short = []
for name in chain_names:
    for i in n:
        state_chain_names.append(name + str(i+1))
        if i == 0:
            state_chain_names_short.append(name + str(i+1))
        else:
            state_chain_names_short.append("")

transition_names = [states_names[i] + ' > ' + states_names[(i+1)%len(n)] for i in n]

# %% [code]
xyz_r, labels_r = load.coordinates_all_atoms(s_pps[0])

# Indexes of chains' atoms
chain_idx = load.chain_indices(chain_names, labels_r)
chain_colors = ["tab:red", "tab:purple", "tab:blue", "tab:green", "tab:olive", "tab:orange"]

chain_colors = chain_colors[::-1]

# %% [code]
fig = plt.figure(figsize=(20, 10), dpi=100)
ax1 = fig.add_subplot(1, 3, 1)
ax2 = fig.add_subplot(1, 3, 2)
ax3 = fig.add_subplot(1, 3, 3)

for idx, col in zip(chain_idx, chain_colors):
    xs, ys, zs = xyz_r[idx,0], xyz_r[idx,1], xyz_r[idx,2]

    ax1.scatter(xs, zs, s=1, color = col)
    ax2.scatter(ys, zs, s=1, color = col)
    ax3.scatter(xs, ys, s=1, color = col)

ax1.axis('scaled')
ax2.axis('scaled')
ax3.axis('scaled')
plt.show()

# %% [markdown]
## Defining the set of common residues and common atoms

# %% [code]
uni_ids = [None] * len([s_pps[0][3]])
indexes = []
labels_hex = []
labels_mon = []
labels_hex_at = []
labels_mon_at = []

# Compute
my_ref_seqs = seq.generate_reference([s_pps[0][3]], uni_ids)
for i in range(len(s_pps)):
    temp = dict()
    temp_at = dict()
    for j in range(len(s_pps[i])):
        temp2 = seq.aligned_dict([s_pps[i][j]], seq.align([s_pps[i][j]], my_ref_seqs))
        temp2_at = seq.aligned_dict_all_atoms([s_pps[i][j]], seq.align([s_pps[i][j]], my_ref_seqs))
        
        temp.update(temp2)
        temp_at.update(temp2_at)
        
        labels_mon.append(temp2)
        labels_mon_at.append(temp2_at)
    labels_hex.append(temp)
    labels_hex_at.append(temp_at)

com_res = seq.common(labels_mon[0], labels_mon[2])
com_at = seq.common_multiple([labels_mon_at[i] for i in range(6)])

# %% [markdown]
## Loading atomic coordinates of the main chain backbone

# %% [code]
xyz = []
labels = []

for i in range(len(s_pps)):
    t1, t2 = load.coordinates_backbone(s_pps[i], com_at, labels_hex_at[i])
    xyz.append(t1)
    labels.append(t2)

chain_idx = load.chain_indices(chain_names, labels[0])

# %% [code]
# Plot all structures
fig = plt.figure(figsize=(10, 12), dpi=100)

for i in range(len(s_pps)):
    ax = fig.add_subplot(1, len(s_pps), i+1)
    structure = labels[i][0][0][0]
    ax.set_title(structure, size = 10)
    
    chain_idx = load.chain_indices(chain_names, labels[i])
    for idx, col in zip(chain_idx, chain_colors):
        xs, ys, zs = xyz[i][idx,0], xyz[i][idx,1], xyz[i][idx,2]
        ax.scatter(xs, ys, s=1, color = col)
        
    ax.axis('scaled')
    ax.set_xticks([])
    ax.set_yticks([])

plt.show()


# %% [markdown]
## Elasticity calculations (cycle structures vs. reference structure)

# %% [code]
warnings.filterwarnings('ignore')

F = np.zeros((len(s_pps)-1, len(xyz[0]), 3, 3))
F_dif = np.zeros((len(s_pps)-1, len(xyz[0]), 3, 3))
time1 = time.time()


weights = elastic.intersect_nbhood_weights(xyz, parameters=[9])
for i in n:    
    structure_0 = labels[0][0][0][0]
    structure_i = labels[i+1][0][0][0]
    
    print("Computing weights and F for structures",
          structure_0, "and", structure_i)

    D, A = elastic.intermediate_matrixes(weights, xyz[0], xyz[i+1])
    F[i,:,:,:] = elastic.deformation_gradient(D, A)

time1 = time.time() - time1
print("Time:", time1)

# %% [markdown]
## Calculating strain energy density function $\Psi$

## $\Psi(\lambda_1, \lambda_2, \lambda_3) = \frac{\lambda}{2} \left[\sum\frac{{\lambda_i}^2 - 1}{2}\right]^2 + \mu \sum\left[\frac{{\lambda_i}^2-1}{2}\right]^2$

### $a = \left[\sum\frac{{\lambda_i}^2 - 1}{2}\right]^2$
### $b = \sum\left[\frac{{\lambda_i}^2-1}{2}\right]^2$
## $\Psi(\lambda_1, \lambda_2, \lambda_3) = \frac{\lambda}{2} a + \mu b $

# %% [code]
time1 = time.time()
stretches = []
for i in n:
    gam_l, gam_n = elastic.lagrange_strain(F[i])
    st, st_axis = elastic.principal_stretches_from_g(gam_n)
    stretches.append(st)

stretches = np.abs(stretches)**0.5
a = np.sum((stretches**2-1)/2, axis = 2)**2
b = np.sum(((stretches**2-1)/2)**2, axis = 2)

lame_frst = 72976559.0446705 
lame_scnd = 37593984.96240601
psi = lame_frst/2 * a + lame_scnd * b

kT = 1.380649e-23*300

time1 = time.time() - time1
print("Time:", time1)

# %% [markdown]
## Volume estimation of protomers

# %% [code]
vdw = {"C":1.7e-10, "O":1.52e-10, "S":1.8e-10, "H":1.2e-10, "N":1.55e-10}
n_atom = {"C":0, "O":0, "S":0, "H":0, "N":0}
v_atom = {"C":0, "O":0, "S":0, "H":0, "N":0}

v = np.zeros(xyz[0].shape[0])

for i in range(len(v)):
    at = labels[0][i][1]
    
    v[i] = 4*np.pi*vdw[at]**3/3
    n_atom[at] += 1
    v_atom[at] += v[i]

for at in list(vdw.keys()):
    print(at + ": n =", n_atom[at], "\tv =", v_atom[at], "\tvf =", v_atom[at]/np.sum(v))

# %% [code]
vol_dir = "data/volume/"
files = np.array(ls(vol_dir))

c = 0

Vvdw, Vvoid = np.zeros(36), np.zeros(36)

for name in s_names:
    str_files = [file for file in files if name in file]
    for chain in chain_names:
        str_ch_file = [file for file in str_files if "_" + chain in file][0]
        with open(vol_dir + str_ch_file, "r") as f:
            line = f.readlines()[8].split(" ")
            line = np.array(line)
            line = line[line != '']
            
            Vvdw[c] = float(line[3].replace(",", "."))*1e-30
            Vvoid[c] = float(line[2].replace(",", "."))*1e-30
        c+=1
        
V = Vvdw + Vvoid

# %% [markdown]
## Calculating integrated energy $E = \int\Psi dV$

# %% [code]
V = V[6:]
Vvdw = Vvdw[6:]
Vvoid = Vvoid[6:]

E1, E2 = np.zeros(psi.shape), np.zeros(psi.shape)

c = 0
for i in range(5):
    for j, idx in zip(range(6), chain_idx):
        E1[i, idx] = Vvdw[c]/len(idx) * psi[i, idx]
        E2[i, idx] = Vvdw[c] * v[idx] * psi[i, idx] / np.sum(v[idx])
                
        c += 1


# %% [code]
kT = 1.380649e-23*300
E = E2/kT

# %% [markdown]
## Residue-wise energy calculation

# %% [code]
# Subset the structure in domains
domain_names = ["$Head$", "$Small$", "$Large$", "$\\beta -hairpin$"]
domain_short = ["$H$", "$S$", "$L$", "$\\beta h$"]
domain_idx = [[],[],[],[]]
domain_colors = ["#97ebdb", "#00c2c7", "#0086ad", "#005582"][::-1]
domain_ranges = [range(253, 333),
                 range(182, 253), 
                 np.concatenate([range(0, 129), range(152, 182)]), 
                 range(129, 152)]


#labels_list = [i for i in labels_hex[0]]
labels_list = [i[0] for i in labels[0]]
for i in range(len(labels_list)):
    for j in range(len(domain_ranges)):
        if labels_list[i][3][1] in domain_ranges[j]:
            domain_idx[j].append(i) 

domain_aa_res = [[],[],[],[]]
domain_aa_col = [[],[],[],[]]
domain_aa_idx = [[],[],[],[]]

c=0
sequence = s_pps[0][0][0].get_sequence()
for aa in s_pps[0][0][0]:
    for j in range(len(domain_ranges)):
        if aa.get_id()[1] in domain_ranges[j]:
            domain_aa_res[j].append(sequence[c])
            domain_aa_idx[j].append(aa.get_id()[1])
            domain_aa_col[j].append(domain_colors[j])
            
    c+=1

def unlist(l):
    ul = []
    for i in l:
        ul += i
    return ul

residues_code = unlist(domain_aa_res)
residues_domain_col = unlist(domain_aa_col)
residues_idx = unlist(domain_aa_idx)

residues_code = [x for _, x in sorted(zip(residues_idx, residues_code))]
residues_domain_col = [x for _, x in sorted(zip(residues_idx, residues_domain_col))]
residues_idx.sort()

conserved = ' ::*    :: *:      : : : .:  .     * :: ****:***::: : :  :        .  : :  *:   :  :   .::*:**** :     * :  .:: : ::  :. .  :    : :  *: :****: * :  *:  **..  ..  *   ::   :   .  :           :   :: * *:* .: : : :   :     :        :        *::  *   *  :       * *   :.         :.:  **:*:  . : :*  **  *      :        '
conserved_dict = {}
mutated = '--B---------B-----B----------A--------------B-AA---------------------DBB-----A-------------A--A-------A-----BCB-------A-C---B-C-C----B---BAAB----A--DA--AB-B-A--BAA---D----------------------------A-B-A---A--DA-A-A--B-----------------A--B-------D-DB-A-------A-A---------------D-B---A-A--------A--AAA------------------'
mutated_dict = {}

non_nans = np.unique([labels[0][i][0][3][1] for i in range(xyz[0].shape[0])])
non_nans = set(non_nans)
all_res = set(residues_idx)
nans = all_res.difference(non_nans)

# %% [code]
# removing nans
residues_code = [residues_code[i] for i in range(len(residues_idx)) if residues_idx[i] in non_nans]
residues_domain_col = [residues_domain_col[i] for i in range(len(residues_idx)) if residues_idx[i] in non_nans]
residues_idx = [residues_idx[i] for i in range(len(residues_idx)) if residues_idx[i] in non_nans]

residues_energy = np.zeros((len(residues_idx), len(chain_names), len(s_names)-1))
residues_pos = np.zeros((len(residues_idx), 3))

for i in range(len(labels[0])):
    for k in range(len(s_names)-1):
        resi = labels[0][i][0][3][1]
        chain = labels[0][i][0][2]
        i_ = residues_idx.index(resi)
        j_ = chain_names.index(chain)

        residues_energy[i_, j_, k] += E[k, i]
        
        if labels[0][i][0][4][0] == "CA":
            residues_pos[i_] = xyz[0][i]
            
residues_energy[residues_energy == 0] = np.nan
residues_energy_resh = residues_energy.reshape((len(residues_idx), len(chain_names) * (len(s_names)-1)))
residues_energy_med = np.median(residues_energy_resh, axis = 0)

# %% [markdown]
## Force-field energies with Amber

# %% [code]
def get_amber_from_file(structure, chain):
    amber_path = "../RuvB_Energetics/data/amber/sander/"
    amber_ext = ".summary.out"
    filename = amber_path + structure + "_" + chain + amber_ext
    
    f = open(filename)

    amber = {}
    for i, line in enumerate(f.readlines()):
        line = line.replace("=", "")
        for j in range(10):
            line = line.replace("  ", " ")
        
        if i == 3:
            amber["Total"] = float(line.split(" ")[2]) / 2.476
        if i == 5:
            amber["Bond"] = float(line.split(" ")[2]) / 2.476
            amber["Angle"] = float(line.split(" ")[4]) / 2.476
            amber["Dihedral"] = float(line.split(" ")[6]) / 2.476
        if i == 6:
            amber["VdW"] = float(line.split(" ")[2]) / 2.476
            amber["Coulomb"] = float(line.split(" ")[4]) / 2.476
            amber["Solvent"] = float(line.split(" ")[6]) / 2.476
        if i == 7:
            amber["1-4 VdW"] = float(line.split(" ")[3]) / 2.476
            amber["1-4 Coulomb"] = float(line.split(" ")[6]) / 2.476
        if i == 8:
            amber["CMAP"] = float(line.split(" ")[2]) / 2.476

    return amber

def fancy_scatter(ax, xdata, ydata, color, size, lw, alpha):
    ax.scatter(xdata, ydata, color = "black", s = size, lw = lw)
    ax.scatter(xdata, ydata, color = "white", s = size, lw = 0)
    ax.scatter(xdata, ydata, color = color, s = size, lw = 0, alpha = alpha)
    return

# %% [code]
amber = {"Total": np.zeros((2, 30)),
         "Bond": np.zeros((2, 30)),
         "Angle": np.zeros((2, 30)),
         "Dihedral": np.zeros((2, 30)),
         "VdW": np.zeros((2, 30)),
         "1-4 VdW": np.zeros((2, 30)),
         "Coulomb": np.zeros((2, 30)),
         "1-4 Coulomb": np.zeros((2, 30)),
         "CMAP": np.zeros((2, 30)),
         "Solvent": np.zeros((2, 30))}

c = 0
for i in range(len(chain_names)):
    amber_ref = get_amber_from_file(s_names[0], chain_names[i])
    
    for j in range(1, 6):
        amber_cycle = get_amber_from_file(s_names[j], chain_names[i])
            
        for key in amber:
            amber[key][0, c] = amber_cycle[key]
            amber[key][1, c] = amber_cycle[key] - amber_ref[key]
            
        c += 1

# %% [code]
fig = plt.figure(figsize=(WIDTH, WIDTH/2), dpi = 100)

e_landscape = np.sum(residues_energy_resh, axis = 0)

key = "Total"
for i in [0,1]:
    ax = fig.add_subplot(1, 2, i+1)
    if i == 0:
        ax.set_ylabel(axis_latex)
        ax.set_xlabel("Force-field \nAbsolute ($k_{\\rm B}T$)")
    else:
        ax.set_xlabel("Force-field \nEnergy difference ($k_{\\rm B}T$)")
        
    fancy_scatter(ax, amber[key][i], e_landscape, color = "C" + str(i),
                  size = 20, lw = 1, alpha = .7)
    corr = np.round(np.corrcoef(amber[key][i], e_landscape)[0, 1], 2)

    pearson = pearsonr(amber[key][i], e_landscape)
    print(pearson.pvalue, pearson.pvalue < .05)
    if pearson.pvalue < .05:
        ax.text(max(amber[key][i] * .1), max(e_landscape)*.9, "$\\rho = $" + str(corr), fontsize = 8)
        
plt.tight_layout()

# %% [markdown]
## Ramachandran angles - MolProbity and Angle variation

# %% [code]
def phi_psi(pps, common_res=None, al_dict=None):
    phi_psi = []
    
    for chain in pps:
        for pep in chain:
            coords = pep.get_phi_psi_list()
            
            for i, res in zip(range(len(coords)), pep):
                if load.test_residue(res, common_res, al_dict):
                    phi_psi.append([])
                    for coord in coords[i]:
                        if coord is None:
                            phi_psi[-1].append(np.nan)
                        else:
                            coord *= 180 / np.pi
                            if coord > 180:
                                coord -= 360
                            elif coord < -180:
                                coord += 360
                            phi_psi[-1].append(coord)
                    
    return np.array(phi_psi)

def res_type(pps, common_res=None, al_dict=None):
    res_type = []
    
    for chain in pps:
        for pep in chain:
            seq = pep.get_sequence()
            
            for i, res in zip(range(len(seq)), pep):
                if load.test_residue(res, common_res, al_dict):
                    res_type.append(seq[i])
                    
    return res_type
                

# %% [code]
all_angles = []
all_residues = []

for i in range(len(s_names)):
    phi_psi_r = phi_psi(s_pps[i], com_res, labels_hex[i])
    all_residues += res_type(s_pps[i], com_res, labels_hex[i])
    all_angles.append(phi_psi_r)

all_angles = np.concatenate(all_angles)
all_angles_num = all_angles[np.sum(np.isnan(all_angles), axis = 1) == 0, :]

# %% [code]
# An import for matching with the atomic coordinates (has to be ordered as A0 B0 ... F5)
rama_type = []
score = []
path_mp = "data/MolProbity/"

for name in s_names:
    for ch in chain_names[::-1]:
        file = name + "_" + ch + ".csv"
        mp = pd.read_csv(path_mp + file, usecols = ["#file_name", "residue", 
                                                    "rama_score", "rama_type"])
        
        resi = [int(res[3:6]) for res in mp["residue"]]
        mp["resi"] = resi
        
        for j in range(residues_energy_resh.shape[0]):
            score.append(float(mp[mp["resi"] == residues_idx[j]]["rama_score"]))
            rama_ = mp[mp["resi"] == residues_idx[j]]["rama_type"].iloc[0]
            if rama_ in ["Pre-Pro", "Trans-Pro", "Cis-Pro"]:
                rama_type.append("Proline")
            else:
                rama_type.append(rama_)
            
score = np.array(score)
rama_type = np.array(rama_type)

# An import for matching with the elastic energies (has to be order F1 F2 ... A5)
mp_data_ref = []
mp_data_cycle = []

for ch in chain_names:
    for name in s_names:
        if name == s_names[0]:
            data = mp_data_ref
        else:
            data = mp_data_cycle

        file = name + "_" + ch + ".csv"
        mp = pd.read_csv(path_mp + file, usecols = ["#file_name", "residue", 
                                                    "rotamer_score", "rotamer_eval", 
                                                    "rama_score", "rama_eval", "rama_type"])
        resi = [int(res[3:6]) for res in mp["residue"]]
        mp["resi"] = resi
        data.append(mp)

# %% [code]
type_names = ["General", "Ile or Val", "Glycine", "Proline"]

groups = [0, 1, 2, 4, 10, 100]
type_energy = {}
type_idx = {}

for t in type_names:
    type_energy[t] = []
    for k in range(len(groups) - 1):
        type_energy[t].append([])

for i in range(residues_energy_resh.shape[1]):
    for j in range(residues_energy_resh.shape[0]):        
        score_cycle = float(mp_data_cycle[i][mp_data_cycle[i]["resi"] == residues_idx[j]]["rama_score"])
        score_ref = float(mp_data_ref[i//5][mp_data_ref[i//5]["resi"] == residues_idx[j]]["rama_score"])
        score_ = min([score_cycle, score_ref])
        
        energy_ = residues_energy_resh[j, i]
        type_ = np.array(mp_data_cycle[i][mp_data_cycle[i]["resi"] == residues_idx[j]]["rama_type"])
        if type_ in ["Pre-Pro", "Trans-Pro", "Cis-Pro"]:
            type_ = ["Proline"]
        
        for k in range(len(groups)-1):
            if score_ > groups[k] and score_ <= groups[k+1]:
                type_energy[type_[0]][k].append(energy_)

for t in type_names:
    for k in range(len(groups) - 1):
        type_energy[t][k] = np.array(type_energy[t][k])

for t in type_names:
    type_idx[t] = []

for i in range(len(all_residues)):
    if rama_type[i] != "nan":
        type_idx[rama_type[i]] += [i]

for t in type_names:
    type_idx[t] = np.array(type_idx[t])

# %% [code]
fig = plt.figure(figsize=(2*WIDTH, 2.8), dpi = 100)
pi = 180

for i in range(4):
    ax = fig.add_subplot(2, 6, i+1)
    
    if i == 0:
        ax.set_ylim(-pi, pi)
        ax.set_yticks([-pi, pi], ["$-\pi$", "$\pi$"])
        ax.set_ylabel("$\psi$", labelpad = -10)
    else:
        ax.set_yticks([])
        
    ax.set_xlim(-pi, pi)
    ax.set_xticks([-pi, pi], ["$-\pi$", "$\pi$"])
    ax.set_xlabel("$\phi$", labelpad = -8)
    ax.set_title(type_names[i])
    ax.axvline(0, color = "black", linestyle = "dashed", lw = .7, zorder = -1)
    ax.axhline(0, color = "black", linestyle = "dashed", lw = .7, zorder = -1)

    ax.scatter(all_angles[:, 0], all_angles[:, 1], s = 1)
    fancy_scatter(ax, all_angles[:, 0], all_angles[:, 1], "white", 21, 1, .5)
    
    if len(type_idx[type_names[i]]):
        score_ = score[type_idx[type_names[i]]]
        
        ct = np.ones(len(score_))*5
        ct[score_ < 10] = 4
        ct[score_ < 4] = 3
        ct[score_ < 2] = 2
        ct[score_ < 1] = 1        
        
        ax.scatter(all_angles[type_idx[type_names[i]], 0], 
                   all_angles[type_idx[type_names[i]], 1], 
                   c = ct, vmin = 1, vmax = 5, s = 5, alpha = .5, lw = 0)
        
groups = [0, 1, 2, 4, 10, 100]

for i in range(4):
    ax = fig.add_subplot(2, 6, 6+i+1)
    ax.set_xscale("log")
    
    for j in range(len(groups)-1):
        y = type_energy[type_names[i]][j]
        x = np.ones(len(y))*j + (np.random.rand(len(y)) -.5) * .4
        
        fancy_scatter(ax, y, x, cm.viridis(j/(len(groups)-2)), 5, .7, .5)
        ax.scatter(np.median(y), j, marker = "|", color = "black", s = 80)
        
    if i == 0:
        ax.set_yticks([0,1,2,3,4], ["$s < 1\%$", 
                                    "$1\% \\leq s < 2\%$", 
                                    "$2\% \\leq s < 4\%$", 
                                    "$4\% \\leq s < 10\%$", 
                                    "$s \\leq 10\%$"])
    else:
        ax.set_yticks([])
    ax.set_ylim(-.5, len(groups)-1.5)
    ax.set_xlim(np.min(residues_energy_resh), np.max(residues_energy_resh))
    ax.set_xlabel(axis_latex)

plt.tight_layout()
    

# %% [code]
def angle_diff(a, b, pi = 180):
    diff = a - b
    diff = abs((diff + pi) % (2 * pi) - pi)
    return diff

phi_psi_ref = []
phi_psi_cycle = []
phi_psi_delta = []

mon_order = np.concatenate([np.arange(11 - i, 36 - i, 6) for i in range(6)])

for j in range(5, -1, -1):
    print(list(labels_mon[j].keys())[0][0],
          list(labels_mon[j].keys())[0][2])
    
    phi_psi_ref.append(phi_psi(s_pps[0], com_res, labels_mon[j]))
    
for i, j in enumerate(mon_order):
    print(list(labels_mon[j].keys())[0][0],
          list(labels_mon[j].keys())[0][2], i%5)
    
    phi_psi_cycle.append(phi_psi(s_pps[i%5 + 1], com_res, labels_mon[j]))
    phi_psi_delta.append(angle_diff(phi_psi_cycle[-1], phi_psi_ref[i//5]))
    
phi_psi_ref = np.stack(phi_psi_ref)
phi_psi_cycle = np.stack(phi_psi_cycle)    
phi_psi_delta = np.stack(phi_psi_delta)    


# %% [code]
fig = plt.figure(figsize = (WIDTH*1.03, WIDTH*1.03), dpi = 100)

ax = fig.add_subplot(2, 2, 1)

x = np.mean(np.nansum(phi_psi_delta**2, axis = 2)**.5, axis = 0)
y = np.mean(residues_energy_resh, axis = 1)

fancy_scatter(ax, x, y, "C0", 20, 1, .3)
corr = np.round(np.corrcoef(x, y), 2)[0,1]
ax.text(np.min(x), np.max(y)*.95, "$\\rho = " + str(corr) + "$", fontsize = 6)
ax.set_ylabel("$\\langle \\Delta E_{\\rm el}\\rangle_{\\rm conf}$ $(k_{\\rm B}T)$")
ax.set_xlabel("$\\langle \\sqrt{\\Delta \\phi^2 + \\Delta \\psi^2}  \\rangle_{\\rm conf} $ (°)")
pearson = pearsonr(x, y)
print(pearson.pvalue, pearson.pvalue < .05)


ax = fig.add_subplot(2, 2, 2)

x = np.std(np.nansum(phi_psi_delta**2, axis = 2)**.5, axis = 0)
y = np.std(residues_energy_resh, axis = 1)

fancy_scatter(ax, x, y, "C0", 20, 1, .3)
corr = np.round(np.corrcoef(x, y), 2)[0,1]
ax.text(np.min(x), np.max(y)*.95, "$\\rho = " + str(corr) + "$", fontsize = 6)
ax.set_ylabel("${\\rm std}(\\Delta E_{\\rm el})_{\\rm conf}$ $(k_{\\rm B}T)$")
ax.set_xlabel("${\\rm std}(\\sqrt{\\Delta \\phi^2 + \\Delta \\psi^2})_{\\rm conf} $ (°)")
pearson = pearsonr(x, y)
print(pearson.pvalue, pearson.pvalue < .05)


ax = fig.add_subplot(2, 2, 3)

x = np.mean(np.nansum(phi_psi_delta**2, axis = 2)**.5, axis = 1)
y = np.mean(residues_energy_resh, axis = 0)

fancy_scatter(ax, x, y, "C0", 20, 1, .3)
corr = np.round(np.corrcoef(x, y), 2)[0,1]
ax.text(np.min(x), np.max(y)*.95, "$\\rho = " + str(corr) + "$", fontsize = 6)
ax.set_ylabel("$\\langle \\Delta E_{\\rm el}\\rangle_{\\rm res}$ $(k_{\\rm B}T)$")
ax.set_xlabel("$\\langle \\sqrt{\\Delta \\phi^2 + \\Delta \\psi^2}  \\rangle_{\\rm res} $ (°)")
ax.set_yticks([0, 0.01, 0.02])
pearson = pearsonr(x, y)
print(pearson.pvalue, pearson.pvalue < .05)


ax = fig.add_subplot(2, 2, 4)

x = np.std(np.nansum(phi_psi_delta**2, axis = 2)**.5, axis = 1)
y = np.std(residues_energy_resh, axis = 0)

fancy_scatter(ax, x, y, "C0", 20, 1, .3)
corr = np.round(np.corrcoef(x, y), 2)[0,1]
ax.text(np.min(x), np.max(y)*.95, "$\\rho = " + str(corr) + "$", fontsize = 6)
ax.set_ylabel("${\\rm std}(\\Delta E_{\\rm el})_{\\rm res}$ $(k_{\\rm B}T)$")
ax.set_xlabel("${\\rm std}(\\sqrt{\\Delta \\phi^2 + \\Delta \\psi^2})_{\\rm res} $ (°)")
pearson = pearsonr(x, y)
print(pearson.pvalue, pearson.pvalue < .05)


plt.tight_layout()

# %% [markdown]
## $\beta$-factors

# %% [code]
def backbone_bfactor(pps, common_at=None, al_dict=None):
    bfactors = []
    backbone_at = ["N", "CA", "C", "O"]
    backbone = ["<Atom " + at + ">" for at in backbone_at]

    # Loop over chains, peptides and residues
    for chain in pps:
        for pep in chain:
            for res in pep:
                if load.test_residue(res):
                    bf_res = 0
                    n_atom = 0
                        
                    for at in res:
                        if load.test_atom(at, common_at, al_dict, []) and str(at) in backbone:
                            bf_res += at.bfactor
                            n_atom += 1        
                    
                    if n_atom:
                        bfactors.append(bf_res / n_atom)

    return np.array(bfactors, dtype = np.float64)


# %% [code]
bfactor_ref = []
bfactor_cycle = []

mon_order = np.concatenate([np.arange(11 - i, 36 - i, 6) for i in range(6)])

for j in range(5, -1, -1):
    bfactor_ref.append(backbone_bfactor(s_pps[0], com_at, labels_mon_at[j]))
    
for i, j in enumerate(mon_order):
    bfactor_cycle.append(backbone_bfactor(s_pps[i%5 + 1], com_at, labels_mon_at[j]))
    
bfactors = np.zeros(residues_energy_resh.shape)
for i in range(residues_energy_resh.shape[1]):
    max_bf = np.max(np.stack([bfactor_cycle[i], bfactor_ref[i//5]]), axis = 0)
    bfactors[:, i] = max_bf


# %% [code]
fig = plt.figure(figsize = (WIDTH, WIDTH), dpi = 100)

ax = fig.add_subplot(2, 2, 1)

x = np.mean(bfactors, axis = 1)
y = np.mean(residues_energy_resh, axis = 1)

fancy_scatter(ax, x, y, "C0", 20, 1, .3)
corr = np.round(np.corrcoef(x, y), 2)[0,1]
ax.text(np.min(x), np.max(y)*.95, "$\\rho = " + str(corr) + "$", fontsize = 6)
ax.set_ylabel("$\\langle \\Delta E_{\\rm el}\\rangle_{\\rm conf}$ $(k_{\\rm B}T)$")
ax.set_xlabel("$\\langle \\beta{\\rm -factor}  \\rangle_{\\rm conf} $")
pearson = pearsonr(x, y)
print(pearson.pvalue, pearson.pvalue < .05)
        

ax = fig.add_subplot(2, 2, 2)

x = np.std(bfactors, axis = 1)
y = np.std(residues_energy_resh, axis = 1)

fancy_scatter(ax, x, y, "C0", 20, 1, .3)
corr = np.round(np.corrcoef(x, y), 2)[0,1]
ax.text(np.min(x), np.max(y)*.95, "$\\rho = " + str(corr) + "$", fontsize = 6)
ax.set_ylabel("${\\rm std}(\\Delta E_{\\rm el})_{\\rm conf}$ $(k_{\\rm B}T)$")
ax.set_xlabel("${\\rm std}(\\beta{\\rm -factor})_{\\rm conf} $")
pearson = pearsonr(x, y)
print(pearson.pvalue, pearson.pvalue < .05)


ax = fig.add_subplot(2, 2, 3)

x = np.mean(bfactors, axis = 0)
y = np.mean(residues_energy_resh, axis = 0)

fancy_scatter(ax, x, y, "C0", 20, 1, .3)
corr = np.round(np.corrcoef(x, y), 2)[0,1]
ax.text(np.min(x), np.max(y)*.95, "$\\rho = " + str(corr) + "$", fontsize = 6)
ax.set_ylabel("$\\langle \\Delta E_{\\rm el}\\rangle_{\\rm res}$ $(k_{\\rm B}T)$")
ax.set_xlabel("$\\langle \\beta{\\rm -factor}  \\rangle_{\\rm res} $")
pearson = pearsonr(x, y)
print(pearson.pvalue, pearson.pvalue < .05)


ax = fig.add_subplot(2, 2, 4)

x = np.std(bfactors, axis = 0)
y = np.std(residues_energy_resh, axis = 0)

fancy_scatter(ax, x, y, "C0", 20, 1, .3)
corr = np.round(np.corrcoef(x, y), 2)[0,1]
ax.text(np.min(x), np.max(y)*.95, "$\\rho = " + str(corr) + "$", fontsize = 6)
ax.set_ylabel("${\\rm std}(\\Delta E_{\\rm el})_{\\rm res}$ $(k_{\\rm B}T)$")
ax.set_xlabel("${\\rm std}(\\beta{\\rm -factor})_{\\rm res} $")
pearson = pearsonr(x, y)
print(pearson.pvalue, pearson.pvalue < .05)

plt.tight_layout()

# %% [code]
def rgba_to_hexa(color):
    color = [int(c*255) for c in color]
    return '#{:02x}{:02x}{:02x}{:02x}'.format(*color)

# %% [code]
fig = plt.figure(figsize = (WIDTH*1.5, 3), dpi = 100)

mech_act_0 = []
mech_active_reg = [[0, 1, 2, 169],
                   [137, 138, 139, 287],
                   [256, 258, 259, 260, 261, 262, 263, 264, 265, 266, 269],
                   [105, 106, 114, 115, 116, 118, 119, 120, 121, 122, 123, 124]]
mech_active_cmap = cm.get_cmap("Dark2", 8)
mech_active_colors = [rgba_to_hexa(mech_active_cmap(i)) for i in [2,3,4,1]]

data = [residues_energy_resh, bfactors, bfactors]
for meth in range(len(data)):
    size = 10

    ax = fig.add_subplot(2, len(data), meth + 1)
    
    if meth == 0:
        ax.set_yscale("log")
        ax.set_xscale("log")
        ax.set_xlabel("$\\langle \\Delta E_{\\rm el} \\rangle$ $(k_{\\rm B}T)$")
        ax.set_ylabel("${\\rm std}(\\Delta E_{\\rm el})$ $(k_{\\rm B}T)$")
        
    else:
        ax.set_xlabel("$\\langle \\beta{\\rm -factor} \\rangle$")
        ax.set_ylabel("${\\rm std}(\\beta{\\rm -factor})$")
        
    

    fancy_scatter(ax,
                  np.mean(data[meth], axis = 1),
                  np.std(data[meth], axis = 1),
                  color = "gray", size = size, alpha = .3, lw = 0.5)

    if meth != 2:
        var_trsh = np.nanquantile(np.nanstd(data[meth], axis = 1), 0.9)    
        mech_active = np.nanstd(data[meth], axis = 1) > var_trsh
        ax.axhline(var_trsh, lw = 1, ls = "dashed", color = "red", alpha = .3)
        
    else:
        mean_trsh = np.nanquantile(np.nanmean(data[meth], axis = 1), 0.9)    
        mech_active = np.nanmean(data[meth], axis = 1) > mean_trsh
        ax.axvline(mean_trsh, lw = 1, ls = "dashed", color = "red", alpha = .3)
        

    print("\n")
    mech_color = []
    pos = 0
    tot = 0
    for i in range(len(mech_active)):
        if mech_active[i]:
            if meth == 0:
                mech_act_0.append(residues_idx[i])
            
            print(str(residues_idx[i]), residues_idx[i] in mech_act_0)
            if residues_idx[i] in mech_act_0:
                mech_color += ["red"]
                pos += 1
            else:
                mech_color += ["blue"]
            tot += 1
    
    print(pos/tot)
    
    fancy_scatter(ax,
                  np.mean(data[meth][mech_active], axis = 1),
                  np.std(data[meth][mech_active], axis = 1),
                  color = mech_color, size = size, alpha = .3, lw = 0.5)

            
    ax = fig.add_subplot(2, len(data), meth + 1 + len(data))
    
    # plotting structure coordinates
    ys, zs = xyz[0][chain_idx[0],1], xyz[0][chain_idx[0],2]
    
    ax.plot(ys, zs, color = "lightgray", zorder = -1, lw = .5)
    
    if meth != 0:
        ys_res, zs_res = residues_pos[mech_active,1], residues_pos[mech_active,2]
        fancy_scatter(ax, ys_res, zs_res, mech_color, size, .5, .5)
    else:
        for i in range(len(mech_active_reg)):
            ys_res, zs_res = residues_pos[mech_active_reg[i],1], residues_pos[mech_active_reg[i],2]
            fancy_scatter(ax, ys_res, zs_res, mech_active_colors[i], size, .5, .5)

    
    ax.set_xticks([])
    ax.set_yticks([])
    ax.axis("scaled")
    plt.box(False)

    
plt.tight_layout()
