# Supplementary material for: Elastic analysis bridges structure and dynamics of an AAA+ molecular motor
Source: PLoS Comput Biol. 2025 Oct 24;21(10):e1013596. doi: 10.1371/journal.pcbi.1013596 (PMC12582506; doi:10.1371/journal.pcbi.1013596)
Supplement: S1 Scripts [file pcbi.1013596.s002.zip › RuvB_kinetic_model_SI.ipynb]

# %% [markdown]
# Exploring the kinetic model with elastic energy landscape for RuvB

# %% [code]
import numpy as np
import matplotlib.pyplot as plt
import matplotlib.colors as colors

from os.path import exists
from matplotlib import cm
from matplotlib import ticker
from matplotlib.ticker import FixedLocator, MultipleLocator
from mpl_toolkits.axes_grid1 import make_axes_locatable
from numba import jit, prange, njit
from time import time as Clock
from decimal import Decimal
from numpy.linalg import eig
from scipy.ndimage import gaussian_filter
from scipy.optimize import curve_fit as fit
from itertools import permutations

# %% [code]
from matplotlib import rcParams
import matplotlib.pyplot as plt
import matplotlib.colors as colors
import string
#print(rcParams.keys())

WIDTH = 3+3/8
TICK_SIZE = 6
FONT_SIZE = 8
LEGEND_SIZE = 6
TITLE_SIZE = 8

plt.rc("font", size = FONT_SIZE)
plt.rc("figure", titlesize = TITLE_SIZE)
plt.rc("xtick", labelsize = TICK_SIZE)
plt.rc("ytick", labelsize = TICK_SIZE)
plt.rc("axes", titlesize = TITLE_SIZE, labelsize = FONT_SIZE)
plt.rc("legend", fontsize = LEGEND_SIZE, frameon = False)

# %% [markdown]
## Coupling terms

# %% [code]
@jit(nopython = True)
def coupling(x, xp1, xm1, L, spring_k, spring_l):
    d = xp1 - x - spring_l
    E = spring_k/2*(1 - np.cos(2*np.pi*d/L))
    
    d = x - xm1 - spring_l
    E += spring_k/2*(1 - np.cos(2*np.pi*d/L))
    
    return E

@jit(nopython = True)
def dcouplingdx(x, xp1, xm1, L, spring_k, spring_l):
    d = xp1 - x - spring_l
    dEdx = -spring_k*np.sin(2*np.pi*d/L)*np.pi/L
    
    d = x - xm1 - spring_l
    dEdx += spring_k*np.sin(2*np.pi*d/L)*np.pi/L
    
    return dEdx

@jit(nopython = True)
def asym_coupling(state, M, N, spring_k, spring_l):
    E_k = np.zeros(M)
    for m in range(M):
        dist = state[(m+1)%M] - state[m] - spring_l
        
        E_k[m] = spring_k/2*(1 - np.cos(dist*np.pi/(N/2)))
        
    E = np.sum(E_k)/M
    return E

@jit(nopython = True)
def asym_coupling_split(state, M, N, spring_k, spring_l):
    Ef = np.zeros(M)
    Eb = np.zeros(M)
    for m in range(M):
        dist = state[(m+1)%M] - state[m] - spring_l
        Ef[m] = spring_k/2*(1 - np.cos(dist*np.pi/(N/2)))
        
        dist = state[m] - state[(m-1)%M] - spring_l
        Eb[m] = spring_k/2*(1 - np.cos(dist*np.pi/(N/2)))
        
    return Ef/(2*M), Eb/(2*M)


# %% [markdown]
## Non-equilibrium energy

# %% [code]
@jit(nopython = True)
def perturb_gillespie(coord, N, M, offset, perturb_index, perturb_energy):    
    ks = np.ones(2*M)
    
    for i in range(M):
        offset_index = (coord[i] + offset*i) % N
        if perturb_index[offset_index, 0]:
            ks[2*i] = np.exp(perturb_energy[offset_index, 0])
        if perturb_index[offset_index, 1]:
            ks[2*i + 1] = np.exp(-perturb_energy[offset_index, 1])
            
    return ks
        

# %% [markdown]
## Auxiliary functions

# %% [code]
def prob_marginal(p, nbins, M, m = 0):
    p = p.reshape(np.array([nbins for i in range(M)]))
    
    if M != 1:
        ms = np.arange(M)
        ms = tuple(ms[ms != m])
        marginal_p = np.sum(p, axis = ms)
    else:
        marginal_p = p
    
    return marginal_p/np.sum(marginal_p)

@jit(nopython = True)
def energy_state_gillespie(state, energy, offset, spring_k, spring_l):
    M = len(state)
    N = len(energy)
    
    E = asym_coupling(state, M, N, spring_k, spring_l)
    V = sum([energy[(state[m] + offset*m)%N] for m in range(M)])
    
    return E+V


@jit(nopython = True)
def prob_matrix_gillespie(x, energy, M, kT = 1, offset = 0, spring_k = 10, spring_l = 0):
    N = len(x)
    E_tot = np.zeros(N**M, dtype = np.float64)
    
    idx = np.zeros(M, dtype = np.int_)

    for k in range(N**M):
        K = k
        for m in range(M):
            idx[m] = K % N
            K = K // N
        
        E_tot[k] = energy_state_gillespie(idx, energy, offset, spring_k, spring_l)

    p = np.exp(-E_tot/kT)
    return p


@jit(nopython = True)
def W_matrix(prob_matrix, N, M):
    W = np.zeros((N**M, N**M))
    
    idx = np.zeros(M, dtype = np.int_)
    factor = np.array([N**m for m in range(M)])
    for k in range(N**M):
        K = k
        for m in range(M):
            idx[m] = K % N
            K = K // N
        
        for m in range(M):
            i = idx[m]
            for i_ in [(i-1)%N, (i+1)%N]:
                idx_ = np.copy(idx)
                idx_[m] = i_
                k_ = int(np.sum(idx_*factor))
                
                delta = (prob_matrix[k]/prob_matrix[k_])**0.5
                W[k, k_] = delta
                
            
    for k in range(N**M):
        W[k,k] = - np.sum(W[:,k])

    return W


@jit(nopython = True)
def occupancy_gillespie(trajectory, time, N, M):
    freq = np.zeros(N**M)
    factor = np.array([N**m for m in range(M)])
    
    t = time[1:] - time[:-1]
    for i in range(len(time)-1):
        k = int(np.sum(trajectory[:, i]*factor))
        freq[k] += t[i]
    freq /= np.sum(freq)
    return freq

# %% [markdown]
## Gillespie trajectories

# %% [code]
@jit(nopython = True)
def next_step_rates(old_coord, r, kT, N, M, offset,
                    energy, spring_k, spring_l, tau,
                    perturb_index, perturb_energy):  
    
    new_coord = np.zeros((2*M, M), dtype = np.int_)
    effective_tau = np.zeros((2*M), dtype = np.float_)
    
    for m in range(M):
        i = old_coord[m]
        
        # Assign same position to the possible next states
        new_coord[2*m] = old_coord
        new_coord[2*m + 1] = old_coord
        
        # Change only the position of mth particle
        new_coord[2*m, m] = (i+1)%N
        new_coord[2*m + 1, m] = (i-1)%N
        
        # Calculate the effective tau
        effective_tau[2*m] = (tau[i] + tau[(i+1)%N]) / 2
        effective_tau[2*m + 1] = (tau[i] + tau[(i-1)%N]) / 2
            
    # Calculate rates from conservative energies
    ks = np.zeros(2*M)
    old_energy = energy_state_gillespie(old_coord, energy, offset, spring_k, spring_l)
    
    for m2 in range(2*M):
        new_energy = energy_state_gillespie(new_coord[m2], energy, offset, spring_k, spring_l)
        delta = np.exp((old_energy - new_energy)/(2*kT))
        
        ks[m2] = delta / (delta + 1/delta)
        ks[m2] = ks[m2] / effective_tau[m2]
        
    # Energetic contribution from  perturbation
    if np.sum(perturb_index**2) != 0:
        non_eq_rate = perturb_gillespie(old_coord, N, M, offset, 
                              perturb_index, perturb_energy)
        ks *= non_eq_rate
    
    
    t = -np.log(r[0])/(np.sum(ks))
    
    c = 0
    cycle = np.zeros(M)
    for m2 in range(2*M):
        c += ks[m2]/np.sum(ks)
        if r[1] < c:
            if new_coord[m2, m2//2] == 0 and old_coord[m2//2] == N-1:
                cycle[m2//2] = 1
            elif new_coord[m2, m2//2] == N-1 and old_coord[m2//2] == 0:
                cycle[m2//2] = -1
            
            return new_coord[m2], t, cycle
        

def trajectory(x, energy, rep, i0, precalculate_W = True,
               offset = 0, spring_k = 10, spring_l = 0,
               kT = 1, seed = 14, tau = None,
               perturb_index = None, perturb_energy = None):
    
    M = len(i0)
    N = len(energy)
    traj = np.zeros((rep, M), dtype = np.int_)
    time = np.zeros(rep)
    cycle = np.zeros((rep, M))
    
    if type(perturb_index) == type(None):
        perturb_index = np.zeros((len(energy), 2))
        perturb_energy = np.zeros((len(energy), 2))
    
    if type(tau) == type(None):
        tau = np.ones(len(energy))
    
    np.random.seed(seed)
    random = np.random.uniform(size = (rep, 2))
    traj[0] = i0
    
    @jit(nopython = True)
    def helper(traj, time, cycle):
        for r in range(1, rep):
            i, t, c = next_step_rates(traj[r-1, :], random[r], kT, N, M, offset,
                                      energy, spring_k, spring_l, tau,
                                      perturb_index, perturb_energy)

            time[r] = time[r-1] + t
            for m in range(M):
                cycle[r, m] = cycle[r-1, m] + c[m]
            traj[r, :] = i
            
        return traj.T, time.T, cycle.T
    
    return helper(traj, time, cycle)

# %% [markdown]
## Coupling energy and coupling force per conformation

# %% [code]
@jit(nopython = True)
def coupling_per_state(trajectory, spring_k = 100, spring_l = 5, N = 30):
    M = trajectory.shape[0]
    
    E_fwd = np.zeros(N)
    E_bwd = np.zeros(N)
    count = np.zeros(N)
    
    for m in range(M):
        bwd = trajectory[m]
        fwd = trajectory[(m+1)%M]
        
        dist = fwd - bwd - spring_l
        energy = spring_k/(2*M)*(1 - np.cos(dist*np.pi/(N/2)))
        
        for i in range(trajectory.shape[1]):
            E_fwd[fwd[i]] += energy[i]
            E_bwd[bwd[i]] += energy[i]

            count[fwd[i]] += 1
            
            
    return E_fwd/count, E_bwd/count

@jit(nopython = True)
def coupling_traj(trajectory, spring_k = 100, spring_l = 5, N = 30):
    M = trajectory.shape[0]
    niter = trajectory.shape[1]
    
    E_cpl = np.zeros(niter)
    
    for m in range(M):
        bwd = trajectory[m]
        fwd = trajectory[(m+1)%M]
        
        dist = fwd - bwd - spring_l
        energy = spring_k/(2*M)*(1 - np.cos(dist*np.pi/(N/2)))
        
        E_cpl += energy
            
    return E_cpl


@jit(nopython = True)
def force_per_state(trajectory, spring_k = 100, spring_l = 5, N = 30):
    M = trajectory.shape[0]
    
    F_fwd = np.zeros(N)
    F_bwd = np.zeros(N)
    count = np.zeros(N)
    
    for m in range(M):
        bwd = trajectory[m]
        fwd = trajectory[(m+1)%M]
        
        dist = fwd - bwd - spring_l
        energy = spring_k/(2*M)*(1 - np.cos(dist*np.pi/(N/2)))
        force = -spring_k/(2*M)*np.sin(dist*np.pi/(N/2))*np.pi/(N/2)
        
        for i in range(trajectory.shape[1]):
            F_fwd[fwd[i]] += force[i]
            F_bwd[bwd[i]] -= force[i]

            count[fwd[i]] += 1
            
            
    return F_fwd/count, F_bwd/count

@jit(nopython = True)
def force_traj(trajectory, spring_k = 100, spring_l = 5, N = 30):
    M = trajectory.shape[0]
    niter = trajectory.shape[1]
    
    F_cpl = np.zeros(niter)
    
    for m in range(M):
        bwd = trajectory[m]
        fwd = trajectory[(m+1)%M]
        
        dist = fwd - bwd - spring_l
        energy = spring_k/(2*M)*(1 - np.cos(dist*np.pi/(N/2)))
        force = -spring_k/(2*M)*np.sin(dist*np.pi/(N/2))*np.pi/(N/2)
        
        F_cpl += force    
            
    return F_cpl


# %% [markdown]
## Speed in function of $K$, $V_\alpha$, and $\Delta \mu$

# %% [code]
kT = 1
niter = 5000000
M = 6
nrep = 10

ks = range(0, 1001, 10)
vs = range(31)
mus = range(21)

k_pot = np.zeros((len(ks), len(vs)))
k_mu = np.zeros((len(ks), len(mus)))
pot_mu = np.zeros((len(vs), len(mus)))
V = np.load("energy_landscape.npy")

for a, k in enumerate(ks):
    for b, v in enumerate(vs):
        k_pot[a, b] = np.mean(np.load("simulations/datasetD/v" + str(v) + "_mu20_k" + str(k) + "_speed.npy"))
        
        for c, mu in enumerate(mus):      
            
            if b == 0:
                k_mu[a, c] = np.mean(np.load("simulations/datasetD/vORIG_mu" + str(mu) + "_k" + str(k) + "_speed.npy"))
            
            if a == 0:
                pot_mu[b, c] = np.mean(np.load("simulations/datasetD/v" + str(v) + "_mu" + str(mu) + "_k100_speed.npy"))

max_speed = np.max([np.max(x) for x in [k_pot, k_mu, pot_mu]])
k_pot /= max_speed
k_mu /= max_speed
pot_mu /= max_speed

# %% [code]
fig = plt.figure(figsize = (WIDTH*1.5, 1.8), dpi = 100)

ax = plt.axes([0.4, 0.1, 0.18, 0.9])
cmap = cm.get_cmap("plasma", 10)
norm = colors.Normalize(vmin = 0, vmax = 1)

ax.imshow(k_pot.T, interpolation = "gaussian", aspect = 3, cmap = cmap, norm = norm)
ax.set_ylabel("$V_{\\alpha}$ ($k_{\\rm B}T$)")
ax.set_xlabel("$K$ ($k_{\\rm B}T$)")
ax.set_xticks([0, 50, 100], [0, 500, 1000])
ax.axhline(np.max(V), color = "white", lw = .7, linestyle = "dashed")
ax.axvline(10, color = "white", lw = .7, linestyle = "dashed")
ax.invert_yaxis()

cbar_ax = plt.axes([0.58, 0.315, 0.01, 0.468])
cbar = fig.colorbar(cm.ScalarMappable(cmap = cmap),
                    cax = cbar_ax, 
                    orientation = "vertical", 
                    ticks = [0, 1])
cbar_ax.set_yticklabels([0, 1], fontsize = 7)

ax = plt.axes([0.7, 0.1, 0.18, 0.9])
ax.imshow(k_mu.T, interpolation = "gaussian",
          aspect = 4.42, cmap = cmap, norm = norm)
ax.set_ylabel("$\\Delta \\mu$ ($k_{\\rm B}T$)")
ax.set_xlabel("$K$ ($k_{\\rm B}T$)")
ax.set_xticks([0, 50, 100], [0, 500, 1000])
ax.axvline(10, color = "white", lw = .7, linestyle = "dashed")
ax.invert_yaxis()

cbar_ax = plt.axes([0.88, 0.315, 0.01, 0.468])
cbar = fig.colorbar(cm.ScalarMappable(cmap = cmap),
                    cax = cbar_ax, 
                    orientation = "vertical", 
                    ticks = [0, 1])
cbar_ax.set_yticklabels([0, 1], fontsize = 7)
cbar_ax.set_ylabel("Rel. speed", labelpad = -5)

ax = plt.axes([0.1, 0.1, 0.18, 0.9])
ax.imshow(pot_mu.T, interpolation = "gaussian",
          aspect = 1.36, cmap = cmap, norm = norm)
ax.set_ylabel("$\\Delta \\mu$ ($k_{\\rm B}T$)")
ax.set_xlabel("$V_{\\alpha}$ ($k_{\\rm B}T$)")
ax.axvline(np.max(V), color = "white", lw = .7, linestyle = "dashed")

ax.invert_yaxis()

cbar_ax = plt.axes([0.28, 0.315, 0.01, 0.468])
cbar = fig.colorbar(cm.ScalarMappable(cmap = cmap),
                    cax = cbar_ax, 
                    orientation = "vertical", 
                    ticks = [0, 1])
cbar_ax.set_yticklabels([0, 1], fontsize = 7)


plt.show()

# %% [markdown]
## Calibrating time scales

# %% [code]
def michaelis_menten(concentration, Km, vmax):
    return vmax*concentration/(Km + concentration)

# %% [code]
fig = plt.figure(figsize = (WIDTH*2/3,2), dpi = 100)
ax = fig.add_subplot(1,1,1)

# experimental data [Han et al., 2006] digitized with https://apps.automeris.io/wpd/
# Paper: 8.3 bp/s and Km 65 uM
# Our fitting: Km = 93e-6M and Vmax = 9.5bp/s

experimental_ATP = np.array([10e-6, 25e-6, 50e-6, 100e-6, 250e-6, 500e-6])
biophys_speed = np.array([1.7, 2.3, 3.6, 4.2, 6.6, 8.4])*0.34   #1bp = 0.34nm
biophys_error = np.array([0.4, 0.4, 0.4, 0.4, 1.2, 4])*0.34 #1bp = 0.34nm
biophys_params, _ = fit(michaelis_menten, experimental_ATP, biophys_speed)
print(biophys_params)


# Paper: "These results provide a Km value of 35 μM and a Vmax of 20 bp/s"
# Our fitting: Km = 48e-6 M and Vmax = 22.1 bp/s
biochem_speed = np.array([2.7, 8.5, 12.5, 13.9, 16.9, 21.7])*0.34   #1bp = 0.34nm
biochem_error = np.array([0.4, 1.5, 0.9, 4.5, 3.1, 1])*0.34 #1bp = 0.34nm
biochem_params, _ = fit(michaelis_menten, experimental_ATP, biochem_speed)
print(biochem_params)

atp = np.linspace(0, 6e-4, 100)

#ax.scatter(experimental_ATP, biophys_speed, s = 20, color = "black", marker = "D", label = "Biophysical")
#ax.errorbar(experimental_ATP, biophys_speed, biophys_error, color = "black", fmt = "none")
ax.plot(atp, michaelis_menten(atp, *biophys_params), color = "C1")
#plt.axhline(biophys_params[1], color = "black")

#ax.scatter(experimental_ATP, biochem_speed, s = 20, color = "black", marker = "o", label = "Biochemical")
#ax.errorbar(experimental_ATP, biochem_speed, biochem_error, color = "black", fmt = "none")
ax.plot(atp, michaelis_menten(atp, *biochem_params), color = "C0", label = "Michaelis-Menten fit")
#plt.axhline(biochem_params[1], color = "black")

ax.scatter(experimental_ATP, biochem_speed, s = 8, 
           color = "C0", edgecolor = "black",
           marker = "o", lw = .7, zorder = 3, 
           label = "Experimental data\n[Han $et$ $al$., 2006]")

ax.errorbar(experimental_ATP, biochem_speed, 
            biochem_error, color = "black", 
            fmt = "none", lw = .7)

ax.scatter(experimental_ATP, biophys_speed, s = 8, 
           color = "C1", edgecolor = "black", 
           marker = "D", lw = .7, zorder = 3)

ax.errorbar(experimental_ATP, biophys_speed, 
            biophys_error, color = "black", 
            fmt = "none", lw = .7)

#ax.legend()
ax.set_xlim(-1e-5, 6e-4)
ax.set_ylim(-.2, 8)
ax.set_xticks([0, 2e-4, 4e-4, 6e-4], [0, 200, 400, 600])
ax.set_xlabel("[ATP] ($\\rm \\mu M$)")
ax.set_ylabel("Speed, $v$ ($\\rm nm \cdot s^{-1}$)")

plt.show()


# %% [markdown]
## Calibrate $\tau_{\rm F}$ using biochemical data [Han et al., 2006] for different $k$
### dataset A

# %% [code]
nrep = 10

ks = np.arange(1, 10, 1)
speed = np.zeros((len(ks), nrep))

for i in range(len(ks)):
    for j in range(nrep):
        speed[i] = np.load("simulations/datasetA/mu500_k" + str(ks[i]) + "00_speed.npy")    

for i in range(len(ks)):
    plt.scatter(np.ones(nrep)*ks[i]*100, speed[i])

plt.xlabel("k")
plt.ylabel("speed (not corrected)")
print("\ntau without drag")
for i in range(len(ks)):
    print(np.mean(speed[i]) / biochem_params[1])

# %% [markdown]
## Calibrate $\tau_{\rm B}$ using biophysical data [Han et al., 2006] for different $k$

### dataset B

# %% [code]
nrep = 10

ks = np.arange(1, 10, 1)
ratio = np.arange(1, 11, 1)
speed = np.zeros((len(ks), len(ratio), nrep))

for i in range(len(ks)):
    for j in range(len(ratio)):
        speed[i, j] = np.load("simulations/datasetB/mu500_k" + str(ks[i]) + "00_tauR" + str(ratio[j]) + "_speed.npy")    


# %% [code]
fig = plt.figure(figsize = (WIDTH*2/3,2), dpi = 100)

ax = fig.add_subplot()
for j in range(len(ratio)):
    plt.scatter(np.ones(nrep) * ratio[j],
                speed[0, j], color = "gray", s = 6)

#plt.text(5, biochem_params[1], "$v_{\\rm max, Bioch}$", va = "bottom", size = 6)
#plt.text(5, biophys_params[1], "$v_{\\rm max, Bioph}$", va = "bottom", size = 6)
plt.axhline(biochem_params[1], color = "C0", linestyle = "dashed", zorder = -1, lw = .7)
plt.axhline(biophys_params[1], color = "C1", linestyle = "dashed", zorder = -1, lw = .7)
        
plt.xlabel("$\\tau_{\\rm B} / \\tau_{\\rm F}$")
plt.xticks(range(11))
plt.xlim(0.2, 10.8)

plt.ylabel("Speed, $v$ $(\\rm nm \cdot s^{-1})$")
plt.ylim(0, 8)
#plt.yticks([0, 3, 6, 9])
plt.show()

# %% [markdown]
## Curve fit of Speed-[ATP] data

### dataset C

### $v(x) = v_{max} \frac{x}{K_M + x}$

where $v$ is the speed of the reaction, $x$ is the concentration of ATP, $K_M$ is the Michaelis-Menten constant, and $v_{max}$ is the observed maximum speed of reaction.

### $ v (K_M + x) = v_{max} x$
### $v K_M + v x = v_{max} x$
### $x (v_{max} - v) = v K_M$
### $x = K_M \frac{v}{v_{max} - v}$

Using the definition of chemical potential
### $\Delta \mu = kT\log(x/c)$
### $x = c \exp \left( \frac{\Delta \mu}{kT} \right)$

And replacing in the rearranged Michaelis-Menten equation
### $c\exp(\frac{\Delta \mu}{kT}) = K_M \frac{v}{v_{max} - v}$
### $\frac{\Delta \mu}{kT} = \log \left(\frac{K_M}{c} \frac{v}{v_{max} - v} \right)$
### $\frac{\Delta \mu}{kT} = b + \log \left(K_M \frac{v}{v_{max} - v} \right)$

# %% [code]
def michaelis_menten_bioch(v, b):
    Km, max_speed = biochem_params
    return b + np.log(Km * v / (max_speed - v))

def michaelis_menten_bioph(v, b):
    Km, max_speed = biophys_params
    return b + np.log(Km * v / (max_speed - v))

# %% [code]
fig = plt.figure(figsize = (WIDTH*2/3,2), dpi = 100)
ax = fig.add_subplot(1, 1, 1)

nrep = 5
nmus = 20

speed_biochem = np.zeros((nmus, nrep))
speed_biophys = np.zeros((nmus, nrep))

for j in range(nmus):
    speed_biochem[j] = np.load("simulations/datasetC/mu" + str(j) + "_k100_tauR1_speed.npy")    
    speed_biophys[j] = np.load("simulations/datasetC/mu" + str(j) + "_k100_tauR3_speed.npy")    


mus = np.linspace(0.2, 9, nmus)


# Fitting for tau ratio = 1, biochemmean_speed
mean_speed = np.mean(speed_biochem, axis = 1)
params, _ = fit(michaelis_menten_bioch, 
                mean_speed, mus, 
                bounds = (0, np.inf))
print(params)
atp_conc = np.exp(mus - params[0])
plt.plot(atp_conc, mean_speed, color = "C0",
         label = "Simulation")


# Fitting for tau ratio = 3, biophys
mean_speed = np.mean(speed_biophys, axis = 1)
params, _ = fit(michaelis_menten_bioph, 
                mean_speed, mus, 
                bounds = (0, np.inf))

atp_conc = np.exp(mus - params[0])
plt.plot(atp_conc, mean_speed, color = "C1")

# Experimental
ax.scatter(experimental_ATP, biochem_speed, s = 8, 
           color = "C0", edgecolor = "black",
           marker = "o", lw = .7, zorder = 3, 
           label = "Experimental data\n[Han $et$ $al$., 2006]")

ax.errorbar(experimental_ATP, biochem_speed, 
            biochem_error, color = "black", 
            fmt = "none", lw = .7)

ax.scatter(experimental_ATP, biophys_speed, s = 8, 
           color = "C1", edgecolor = "black", 
           marker = "D", lw = .7, zorder = 3)

ax.errorbar(experimental_ATP, biophys_speed, 
            biophys_error, color = "black", 
            fmt = "none", lw = .7)

#ax.legend(loc = "upper left")
ax.set_ylabel("Speed, $v$ ($\\rm nm \\cdot s^{-1}$)")
ax.set_ylim(-.1, 8)
#ax.set_yticks([0, 4, 8])

ax.set_xlabel("[ATP] ($\\rm \mu$M)")
ax.set_xlim(-1e-5,6e-4)
ax.set_xticks([0, 2e-4, 4e-4, 6e-4], [0, 200, 400, 600])

plt.show()

# %% [markdown]
## Sampled trajectories

# %% [code]
N = 30
M = 6
k = 100

x = np.linspace(0, 1, N+1)[:N]
V = np.load("energy_landscape.npy")
init = np.arange(0, 30, 5)

mu_ATP = 500
perturb_index = np.zeros((N, 2))
perturb_index[10, 0] = 1
perturb_index[11, 1] = 1
perturb_index[13, 0] = 1
perturb_index[14, 1] = 1

perturb_energy = perturb_index * mu_ATP / np.sum(perturb_index)

tauF = 1
tau = np.ones(len(V)) * tauF
x = np.linspace(0, 1, N+1)[:N]

traj, time, cycle = trajectory(x, V, 100000, init, False,
                               spring_k = k, spring_l = 5,
                               seed = 0, kT = 1, tau = tau,
                               perturb_index = perturb_index,
                               perturb_energy = perturb_energy)

fig = plt.figure(figsize=(1.2, 1.2), dpi=100)
ax = fig.add_subplot()

color_particles = cm.get_cmap("Greys", 7)

iter_max = 3000
traj_ = traj[:, :iter_max]
time_ = time[:iter_max]
cycle_ = cycle[:, :iter_max]

for m in range(M):
    boundary = np.where(np.abs(traj_[m, :-1] - traj_[m, 1:]) > 1)[0]
    
    ax.plot(time_[:boundary[0]+1], 
            traj_[m][:boundary[0]+1], 
            label = "Particle " + str(m+1), 
            color = color_particles(m+1),
            lw = .7)
    
    for i in range(len(boundary)-1):
        rang = range(boundary[i]+1, boundary[i+1])
        ax.plot(time_[rang], 
                traj_[m][rang], 
                color = color_particles(m+1),
                lw = .7)
    
    ax.plot(time_[boundary[-1]+1:], 
            traj_[m][boundary[-1]+1:], 
            color = color_particles(m+1),
            lw = .7)
        
ax.yaxis.set_minor_locator(MultipleLocator(1))
ax.set_yticks(range(0, 30, 5), ["F1", "E1", "D1", "C1", "B1", "A1"])
ax.set_ylim(-.9, 29.9)
ax.set_xticks([0, 300, 600])
ax.set_xlabel("Time, $t$ (arbitrary)")
#ax.set_xticks([0, .2, .4, .6], [""]*4)
#ax.set_xlim(-.01, 0.61)
ax.set_ylabel("Conformation")

plt.show()

# %% [code]
N = 30
M = 6
k = 100

x = np.linspace(0, 1, N+1)[:N]
V = np.load("energy_landscape.npy")
init = np.arange(0, 30, 5)

mu_ATP = 500
perturb_index = np.zeros((N, 2))
perturb_index[10, 0] = 1
perturb_index[11, 1] = 1
perturb_index[13, 0] = 1
perturb_index[14, 1] = 1

perturb_energy = perturb_index * mu_ATP / np.sum(perturb_index)

tauF = 0.001132673181179109
tau = np.ones(len(V)) * tauF
x = np.linspace(0, 1, N+1)[:N]

traj, time, cycle = trajectory(x, V, 100000, init, False,
                               spring_k = k, spring_l = 5,
                               seed = 1, kT = 1, tau = tau,
                               perturb_index = perturb_index,
                               perturb_energy = perturb_energy)

fig = plt.figure(figsize=(1.2, 1.2), dpi=100)
ax = fig.add_subplot()

color_particles = cm.get_cmap("Blues", 7)

iter_max = 3000
traj_ = traj[:, :iter_max]
time_ = time[:iter_max]
cycle_ = cycle[:, :iter_max]

for m in range(M):
    boundary = np.where(np.abs(traj_[m, :-1] - traj_[m, 1:]) > 1)[0]
    
    ax.plot(time_[:boundary[0]+1], 
            traj_[m][:boundary[0]+1], 
            label = "Particle " + str(m+1), 
            color = color_particles(m+1),
            lw = .7)
    
    for i in range(len(boundary)-1):
        rang = range(boundary[i]+1, boundary[i+1])
        ax.plot(time_[rang], 
                traj_[m][rang], 
                color = color_particles(m+1),
                lw = .7)
    
    ax.plot(time_[boundary[-1]+1:], 
            traj_[m][boundary[-1]+1:], 
            color = color_particles(m+1),
            lw = .7)
        
ax.yaxis.set_minor_locator(MultipleLocator(1))
ax.set_yticks(range(0, 30, 5), ["F1", "E1", "D1", "C1", "B1", "A1"])
ax.set_ylim(-.9, 29.9)
ax.set_xticks([0, .3, .6])
ax.set_xlabel("Time, $t$ (s)")
#ax.set_xticks([0, .2, .4, .6], [""]*4)
#ax.set_xlim(-.01, 0.61)
ax.set_ylabel("Conformation")

plt.show()

# %% [code]
N = 30
M = 6
k = 100

x = np.linspace(0, 1, N+1)[:N]
V = np.load("energy_landscape.npy")
init = np.arange(0, 30, 5)

mu_ATP = 500
perturb_index = np.zeros((N, 2))
perturb_index[10, 0] = 1
perturb_index[11, 1] = 1
perturb_index[13, 0] = 1
perturb_index[14, 1] = 1

perturb_energy = perturb_index * mu_ATP / np.sum(perturb_index)

tauF = 0.001132673181179109
tauB = tauF*3
tau = np.ones(len(V)) * tauF
tau[10:30] = tauB
x = np.linspace(0, 1, N+1)[:N]

traj, time, cycle = trajectory(x, V, 100000, init, False,
                               spring_k = k, spring_l = 5,
                               seed = 2, kT = 1, tau = tau,
                               perturb_index = perturb_index,
                               perturb_energy = perturb_energy)

fig = plt.figure(figsize=(1.2, 1.2), dpi=100)
ax = fig.add_subplot()

color_particles = cm.get_cmap("Oranges", 7)

iter_max = 3000
traj_ = traj[:, :iter_max]
time_ = time[:iter_max]
cycle_ = cycle[:, :iter_max]

for m in range(M):
    boundary = np.where(np.abs(traj_[m, :-1] - traj_[m, 1:]) > 1)[0]
    
    ax.plot(time_[:boundary[0]+1], 
            traj_[m][:boundary[0]+1], 
            label = "Particle " + str(m+1), 
            color = color_particles(m+1),
            lw = .7)
    
    for i in range(len(boundary)-1):
        rang = range(boundary[i]+1, boundary[i+1])
        ax.plot(time_[rang], 
                traj_[m][rang], 
                color = color_particles(m+1),
                lw = .7)
    
    ax.plot(time_[boundary[-1]+1:], 
            traj_[m][boundary[-1]+1:], 
            color = color_particles(m+1),
            lw = .7)
        
ax.yaxis.set_minor_locator(MultipleLocator(1))
ax.set_yticks(range(0, 30, 5), ["F1", "E1", "D1", "C1", "B1", "A1"])
ax.set_ylim(-.9, 29.9)
ax.set_xticks([0, .7, 1.4])
ax.set_xlabel("Time, $t$ (s)")
#ax.set_xticks([0, .2, .4, .6], [""]*4)
#ax.set_xlim(-.01, 0.61)
ax.set_ylabel("Conformation")

plt.show()
