# Supplementary material for: Elastic analysis bridges structure and dynamics of an AAA+ molecular motor
Source: PLoS Comput Biol. 2025 Oct 24;21(10):e1013596. doi: 10.1371/journal.pcbi.1013596 (PMC12582506; doi:10.1371/journal.pcbi.1013596)
Supplement: S1 Scripts [file pcbi.1013596.s002.zip › RuvB_main.ipynb]

# %% [markdown]
# RuvB analysis based on elastic energy

# %% [code]
import tools.load as load
import tools.spatial as spatial
import tools.sequence as seq
import tools.elastic as elastic

import numpy as np
import pandas as pd

import matplotlib.pyplot as plt
import matplotlib.colors as colors
from matplotlib.ticker import MultipleLocator
from matplotlib.animation import FuncAnimation
from matplotlib import rcParams
from matplotlib import cm
from matplotlib import animation

import seaborn as sns
from scipy.cluster.hierarchy import linkage

import warnings
import string
import time
from os import listdir as ls
from numba import jit

import pymol2
from pymol import stored

from scipy.stats import kruskal, mannwhitneyu, wilcoxon


#print(rcParams.keys())

WIDTH = 3+3/8
TICK_SIZE = 6
FONT_SIZE = 8
LEGEND_SIZE = 6
TITLE_SIZE = 8

plt.rc("font", size = FONT_SIZE)
plt.rc("figure", titlesize = TITLE_SIZE)
plt.rc("xtick", labelsize = TICK_SIZE)
plt.rc("ytick", labelsize = TICK_SIZE)
plt.rc("axes", titlesize = TITLE_SIZE, labelsize = FONT_SIZE)
plt.rc("legend", fontsize = LEGEND_SIZE, frameon = False)

axis_latex = "$\\Delta E_{\\rm el}$ $(k_{\\rm B}T)$"
axis_Eel = "Elastic pseudoenergy, " + axis_latex
axis_Eel_short = "El. pseudoenergy, " + axis_latex

# %% [markdown]
## Loading

# %% [markdown]
We begin by loading the polypeptides of all the structures

# %% [code]
# Input
s_names = ['s0-At2', 's1t2', 's2t2', 's3t2', 's4t2', 's5t2']

# Set a vector to describe the chains names
chain_names = list(load.char_range('A','F'))[::-1]

# Compute
s_pps = []
for name in s_names:
    structure = load.single_structure(name, chain_ids=chain_names)
    s_pps.append(structure)

n = range(len(s_pps)-1)

# %% [markdown]
## Structure labeling and visualization

# %% [code]
states_names = ['s' + str(i+1) for i in n]
state_chain_names = []
state_chain_names_short = []
for name in chain_names:
    for i in n:
        state_chain_names.append(name + str(i+1))
        if i == 0:
            state_chain_names_short.append(name + str(i+1))
        else:
            state_chain_names_short.append("")

transition_names = [states_names[i] + ' > ' + states_names[(i+1)%len(n)] for i in n]

# %% [code]
xyz_r, labels_r = load.coordinates_all_atoms(s_pps[0])

# Indexes of chains' atoms
chain_idx = load.chain_indices(chain_names, labels_r)
chain_colors = ["tab:red", "tab:purple", "tab:blue", "tab:green", "tab:olive", "tab:orange"]

chain_colors = chain_colors[::-1]

# %% [code]
fig = plt.figure(figsize=(20, 10), dpi=100)
ax1 = fig.add_subplot(1, 3, 1)
ax2 = fig.add_subplot(1, 3, 2)
ax3 = fig.add_subplot(1, 3, 3)

for idx, col in zip(chain_idx, chain_colors):
    xs, ys, zs = xyz_r[idx,0], xyz_r[idx,1], xyz_r[idx,2]

    ax1.scatter(xs, zs, s=1, color = col)
    ax2.scatter(ys, zs, s=1, color = col)
    ax3.scatter(xs, ys, s=1, color = col)

ax1.axis('scaled')
ax2.axis('scaled')
ax3.axis('scaled')
plt.show()

# %% [markdown]
## Defining the set of common residues and common atoms

# %% [code]
uni_ids = [None] * len([s_pps[0][3]])
indexes = []
labels_hex = []
labels_mon = []
labels_hex_at = []
labels_mon_at = []

# Compute
my_ref_seqs = seq.generate_reference([s_pps[0][3]], uni_ids)
for i in range(len(s_pps)):
    temp = dict()
    temp_at = dict()
    for j in range(len(s_pps[i])):
        temp2 = seq.aligned_dict([s_pps[i][j]], seq.align([s_pps[i][j]], my_ref_seqs))
        temp2_at = seq.aligned_dict_all_atoms([s_pps[i][j]], seq.align([s_pps[i][j]], my_ref_seqs))
        
        temp.update(temp2)
        temp_at.update(temp2_at)
        
        labels_mon.append(temp2)
        labels_mon_at.append(temp2_at)
    labels_hex.append(temp)
    labels_hex_at.append(temp_at)

com_res = seq.common(labels_mon[0], labels_mon[2])
com_at = seq.common_multiple([labels_mon_at[i] for i in range(6)])

# %% [markdown]
## Loading atomic coordinates of the main chain backbone

# %% [code]
xyz = []
labels = []

for i in range(len(s_pps)):
    t1, t2 = load.coordinates_backbone(s_pps[i], com_at, labels_hex_at[i])
    xyz.append(t1)
    labels.append(t2)

chain_idx = load.chain_indices(chain_names, labels[0])

# %% [code]
# Plot all structures
fig = plt.figure(figsize=(10, 12), dpi=100)

for i in range(len(s_pps)):
    ax = fig.add_subplot(1, len(s_pps), i+1)
    structure = labels[i][0][0][0]
    ax.set_title(structure, size = 10)
    
    chain_idx = load.chain_indices(chain_names, labels[i])
    for idx, col in zip(chain_idx, chain_colors):
        xs, ys, zs = xyz[i][idx,0], xyz[i][idx,1], xyz[i][idx,2]
        ax.scatter(xs, ys, s=1, color = col)
        
    ax.axis('scaled')
    ax.set_xticks([])
    ax.set_yticks([])

plt.show()


# %% [markdown]
## Elasticity calculations (cycle structures vs. reference structure)

# %% [code]
warnings.filterwarnings('ignore')

F = np.zeros((len(s_pps)-1, len(xyz[0]), 3, 3))
F_dif = np.zeros((len(s_pps)-1, len(xyz[0]), 3, 3))
time1 = time.time()


weights = elastic.intersect_nbhood_weights(xyz, parameters=[9])
for i in n:    
    structure_0 = labels[0][0][0][0]
    structure_i = labels[i+1][0][0][0]
    
    print("Computing weights and F for structures",
          structure_0, "and", structure_i)

    D, A = elastic.intermediate_matrixes(weights, xyz[0], xyz[i+1])
    F[i,:,:,:] = elastic.deformation_gradient(D, A)

time1 = time.time() - time1
print("Time:", time1)

# %% [markdown]
## Calculating strain energy density function $\Psi$

## $\Psi(\lambda_1, \lambda_2, \lambda_3) = \frac{\lambda}{2} \left[\sum\frac{{\lambda_i}^2 - 1}{2}\right]^2 + \mu \sum\left[\frac{{\lambda_i}^2-1}{2}\right]^2$

### $a = \left[\sum\frac{{\lambda_i}^2 - 1}{2}\right]^2$
### $b = \sum\left[\frac{{\lambda_i}^2-1}{2}\right]^2$
## $\Psi(\lambda_1, \lambda_2, \lambda_3) = \frac{\lambda}{2} a + \mu b $

# %% [code]
time1 = time.time()
stretches = []
for i in n:
    gam_l, gam_n = elastic.lagrange_strain(F[i])
    st, st_axis = elastic.principal_stretches_from_g(gam_n)
    stretches.append(st)

stretches = np.abs(stretches)**0.5
a = np.sum((stretches**2-1)/2, axis = 2)**2
b = np.sum(((stretches**2-1)/2)**2, axis = 2)

lame_frst = 72976559.0446705 
lame_scnd = 37593984.96240601
psi = lame_frst/2 * a + lame_scnd * b

kT = 1.380649e-23*300

time1 = time.time() - time1
print("Time:", time1)

# %% [markdown]
## Volume estimation of protomers

# %% [code]
vdw = {"C":1.7e-10, "O":1.52e-10, "S":1.8e-10, "H":1.2e-10, "N":1.55e-10}
n_atom = {"C":0, "O":0, "S":0, "H":0, "N":0}
v_atom = {"C":0, "O":0, "S":0, "H":0, "N":0}

v = np.zeros(xyz[0].shape[0])

for i in range(len(v)):
    at = labels[0][i][1]
    
    v[i] = 4*np.pi*vdw[at]**3/3
    n_atom[at] += 1
    v_atom[at] += v[i]

for at in list(vdw.keys()):
    print(at + ": n =", n_atom[at], "\tv =", v_atom[at], "\tvf =", v_atom[at]/np.sum(v))

# %% [code]
vol_dir = "data/volume/"
files = np.array(ls(vol_dir))

c = 0

Vvdw, Vvoid = np.zeros(36), np.zeros(36)

for name in s_names:
    str_files = [file for file in files if name in file]
    for chain in chain_names:
        str_ch_file = [file for file in str_files if "_" + chain in file][0]
        with open(vol_dir + str_ch_file, "r") as f:
            line = f.readlines()[8].split(" ")
            line = np.array(line)
            line = line[line != '']
            
            Vvdw[c] = float(line[3].replace(",", "."))*1e-30
            Vvoid[c] = float(line[2].replace(",", "."))*1e-30
        c+=1
        
V = Vvdw + Vvoid

# %% [code]
fig = plt.figure(figsize=(WIDTH*.8, 1.5), dpi=100)

order = (np.arange(36) % 6) * 6 + np.repeat(np.arange(6), 6)

ax = fig.add_subplot()
ax.plot(V[order]/np.mean(V), label = "Total volume")
ax.plot(Vvdw[order]/np.mean(Vvdw), label = "Van der Waals volume")
ax.plot(Vvoid[order]/np.mean(Vvoid), label = "Void volume")
ax.axhline(1, linestyle = "dashed", color = "black", zorder = -1, lw = .7)

ax.xaxis.set_minor_locator(MultipleLocator(1))
ax.set_xticks(range(0, 36, 6), ["F0", "E0", "D0", "C0", "B0", "A0"])
ax.set_xlabel("Conformations")
ax.set_ylabel("$V_i/\\langle V_i \\rangle$")

ax.set_ylim(0.96, 1.06)
ax.set_xlim(-.6, 35.6)
ax.set_yticks([.96, 1, 1.04, 1.04])

ax.legend(ncol = 1, mode = "expand")
plt.show()


# %% [markdown]
## Calculating integrated energy $E = \int\Psi dV$

# %% [code]
V = V[6:]
Vvdw = Vvdw[6:]
Vvoid = Vvoid[6:]

E1, E2 = np.zeros(psi.shape), np.zeros(psi.shape)

c = 0
for i in range(5):
    for j, idx in zip(range(6), chain_idx):
        E1[i, idx] = Vvdw[c]/len(idx) * psi[i, idx]
        E2[i, idx] = Vvdw[c] * v[idx] * psi[i, idx] / np.sum(v[idx])
                
        c += 1


# %% [code]
kT = 1.380649e-23*300
E = E2/kT

# %% [markdown]
## Residue-wise energy calculation

# %% [code]
# Subset the structure in domains
domain_names = ["$Head$", "$Small$", "$Large$", "$\\beta -hairpin$"]
domain_short = ["$H$", "$S$", "$L$", "$\\beta h$"]
domain_idx = [[],[],[],[]]
domain_colors = ["#97ebdb", "#00c2c7", "#0086ad", "#005582"][::-1]
domain_ranges = [range(253, 333),
                 range(182, 253), 
                 np.concatenate([range(0, 129), range(152, 182)]), 
                 range(129, 152)]


#labels_list = [i for i in labels_hex[0]]
labels_list = [i[0] for i in labels[0]]
for i in range(len(labels_list)):
    for j in range(len(domain_ranges)):
        if labels_list[i][3][1] in domain_ranges[j]:
            domain_idx[j].append(i) 

domain_aa_res = [[],[],[],[]]
domain_aa_col = [[],[],[],[]]
domain_aa_idx = [[],[],[],[]]

c=0
sequence = s_pps[0][0][0].get_sequence()
for aa in s_pps[0][0][0]:
    for j in range(len(domain_ranges)):
        if aa.get_id()[1] in domain_ranges[j]:
            domain_aa_res[j].append(sequence[c])
            domain_aa_idx[j].append(aa.get_id()[1])
            domain_aa_col[j].append(domain_colors[j])
            
    c+=1

def unlist(l):
    ul = []
    for i in l:
        ul += i
    return ul

residues_code = unlist(domain_aa_res)
residues_domain_col = unlist(domain_aa_col)
residues_idx = unlist(domain_aa_idx)

residues_code = [x for _, x in sorted(zip(residues_idx, residues_code))]
residues_domain_col = [x for _, x in sorted(zip(residues_idx, residues_domain_col))]
residues_idx.sort()

conserved = ' ::*    :: *:      : : : .:  .     * :: ****:***::: : :  :        .  : :  *:   :  :   .::*:**** :     * :  .:: : ::  :. .  :    : :  *: :****: * :  *:  **..  ..  *   ::   :   .  :           :   :: * *:* .: : : :   :     :        :        *::  *   *  :       * *   :.         :.:  **:*:  . : :*  **  *      :        '
conserved_dict = {}

non_nans = np.unique([labels[0][i][0][3][1] for i in range(xyz[0].shape[0])])
non_nans = set(non_nans)
all_res = set(residues_idx)
nans = all_res.difference(non_nans)

# %% [code]
fig = plt.figure(figsize=(WIDTH*2.5, 5), dpi=100)

ticks_number = []
for i in residues_idx:
    if i % 10 == 0:
        ticks_number.append("\n" + str(i))
    else:
        ticks_number.append("")

c = 0
for i, col in zip(residues_idx, residues_domain_col):
    if c % 52 == 0:
        ax = fig.add_subplot(7, 1, c//52 + 1)
        
        ax.set_xticks(range(0,52))
        ax.set_xticklabels([residues_code[j] + ticks_number[j] for j in range(c, c+52)])
        ax.set_yticks([])
        ax.set_xlim([0, 51])
        ax.spines['top'].set_visible(False)
        ax.spines['right'].set_visible(False)
        ax.spines['left'].set_visible(False)
    
    ax.bar(c%52, 1, color = col, width = 1)
    if i in nans:
        ax.text(s = "*", x = c % 52 -.1, y = .1, color = "black")
        
    c+=1

plt.tight_layout()

# %% [markdown]
## MSA

# %% [code]
fig = plt.figure(figsize=(WIDTH*2.5, 5), dpi=100)

ticks_number = []
for i in residues_idx:
    if i % 10 == 0:
        ticks_number.append("\n" + str(i))
    else:
        ticks_number.append("")

c = 0
for i, col in zip(residues_idx, residues_domain_col):
    if c % 52 == 0:
        ax = fig.add_subplot(7, 1, c//52 + 1)
        
        ax.set_xticks(range(0,52))
        ax.set_xticklabels([residues_code[j] + ticks_number[j] for j in range(c, c+52)], fontsize = 8)
        ax.set_yticks([])
        ax.set_xlim([0, 51])
        ax.spines['top'].set_visible(False)
        ax.spines['right'].set_visible(False)
        ax.spines['left'].set_visible(False)
    
    if conserved[c] == " ":
        ax.bar(c%52, 1, color = "white", width = 1)
    else:
        ax.bar(c%52, 1, color = "#e355ea", width = 1)
        
    ax.text(s = conserved[c], x = c % 52 -.1, y = .1, color = "white", 
            verticalalignment = "bottom")
    conserved_dict[i] = conserved[c]
        
    c+=1

plt.tight_layout()

# %% [code]
# removing nans
residues_code = [residues_code[i] for i in range(len(residues_idx)) if residues_idx[i] in non_nans]
residues_domain_col = [residues_domain_col[i] for i in range(len(residues_idx)) if residues_idx[i] in non_nans]
residues_idx = [residues_idx[i] for i in range(len(residues_idx)) if residues_idx[i] in non_nans]
conserved = [conserved_dict[i] for i in residues_idx]

residues_energy = np.zeros((len(residues_idx), len(chain_names), len(s_names)-1))
residues_pos = np.zeros((len(residues_idx), 3))

for i in range(len(labels[0])):
    for k in range(len(s_names)-1):
        resi = labels[0][i][0][3][1]
        chain = labels[0][i][0][2]
        i_ = residues_idx.index(resi)
        j_ = chain_names.index(chain)

        residues_energy[i_, j_, k] += E[k, i]
        
        if labels[0][i][0][4][0] == "CA":
            residues_pos[i_] = xyz[0][i]
            
residues_energy[residues_energy == 0] = np.nan
residues_energy_resh = residues_energy.reshape((len(residues_idx), len(chain_names) * (len(s_names)-1)))
residues_energy_med = np.median(residues_energy_resh, axis = 0)

# %% [markdown]
## Summary statistics per residue

# %% [code]
fig = plt.figure(figsize = (1.9*WIDTH, 5), dpi = 100)

c = 0
for j in range(len(chain_names)):
    if j == 5:
        xticks = ["0.00", "0.25", "0.50"]
    else:
        xticks = [""] * 3    
        
    for i in range(5):
        if i == 0:
            yticks = ["1", "10", "100"]
        else:
            yticks = [""] * 3
    
        c += 1
        ax = fig.add_subplot(6, 5, c)
        ax.hist(residues_energy_resh[:, j*5+i], bins = np.linspace(0, 0.5, 20), 
                color = chain_colors[j], log = True)
        
        
        ax.text(0.4, 100, chain_names[j] + str(i+1))
        ax.set_xticks([0, 0.25, 0.5], xticks)
        ax.set_yticks([1, 10, 100], yticks)
        
        ax.set_xlim(-0.01, 0.5)
        ax.set_ylim(0.5, 350)

plt.tight_layout()

# %% [code]
fig = plt.figure(figsize = (WIDTH, 2), dpi = 100)

ax = fig.add_subplot(1,2,1)
ax.set_xlabel("Assemblies")
ax.set_ylabel(axis_Eel_short)
ax.boxplot([np.log10(residues_energy_resh[:, [j*5+i for j in range(6)]]).flatten() for i in range(5)], 
           showfliers = False)
ax.set_xticklabels(["$s_" + str(i) + "$" for i in range(1, 6)])
ax.set_yticks([-3, -1], ["$10^{-3}$", "$10^{-1}$"])

ax = fig.add_subplot(1,2,2)
ax.set_xlabel("Positions")
ax.boxplot([np.log10(residues_energy_resh[:, (5*i):(5*(i+1))].flatten()) for i in range(6)], 
           showfliers = False)
ax.set_xticklabels(chain_names)
ax.set_yticks([-3, -1], ["$10^{-3}$", "$10^{-1}$"])

plt.tight_layout()

# %% [markdown]
## Global energy calculations

# %% [code]
fig = plt.figure(figsize=(1.3, 1.3), dpi=100)

ax = fig.add_subplot(1, 1, 1)

for idx, col, name in zip(chain_idx, chain_colors, chain_names):
    ax.plot(n, np.sum(E[:, idx], axis=1), c = col, lw = .8)
ax.plot(n, np.sum(E, axis=1)/6, c = "black", linestyle = "--", linewidth = 1, label = "Mean")

ax.legend()
ax.set_xticks(range(5), ["$s_" + str(i) + "$" for i in range(1, 6)])
ax.set_yticks([0, 2, 4, 6])
ax.set_xlabel("Assemblies")
ax.set_yticklabels([0, 2, 4, 6])
ax.set_ylabel(axis_latex)


plt.show()


# %% [code]
fig = plt.figure(figsize=(WIDTH*2.35, 2.1), dpi=100)

ax = fig.add_subplot(1, 1, 1)
e_landscape = np.zeros(30) 

for idx, col, name, i in zip(chain_idx, chain_colors, chain_names, range(len(chain_idx))):
    ax.bar(range(i*(len(n)), (i+1)*len(n)), np.sum(E[:, idx], axis=1), 
           label = name, color = col,
           lw = 0.7, edgecolor = "black")
    e_landscape[range(i*len(n), (i+1)*len(n))] = np.sum(E[:, idx], axis=1)

ax.set_ylabel(axis_Eel)

ax.set_xticklabels(state_chain_names, rotation = 45)
ax.set_xticks(range(len(state_chain_names)))
ax.set_xlim(-.6, 29.6)

plt.show()

# %% [code]
with open("energy_landscape.npy", "wb") as f:
    np.save(f, e_landscape)

# %% [markdown]
## Partition of energy per domain

# %% [code]
fig = plt.figure(figsize=(WIDTH*2.2, 2), dpi=100)

ax = fig.add_subplot(1, 1, 1)

for c_idx, i in zip(chain_idx, range(len(chain_idx))):
    previous = np.zeros(len(n))
    for d_idx, d_name, d_col in zip(domain_idx, domain_names, domain_colors):
        idx = list(set(c_idx).intersection(set(d_idx)))
        current = np.sum(E[:, idx], axis=1)
        
        ax.bar(range(i*(len(n)), (i+1)*len(n)), 
               current, 
               bottom = previous, 
               color = d_col)
        previous += current

ax.legend(domain_names)

ax.set_xticklabels(state_chain_names, rotation = 45)
ax.set_xticks(range(len(state_chain_names)))
ax.set_xlim(-.6, 29.6)
ax.set_ylabel(axis_Eel_short)

#ax.set_yticks([0, 0.5, 1])
ax.spines['top'].set_visible(False)
ax.spines['right'].set_visible(False)
    

plt.show()


# %% [markdown]
## Finding mechanically active regions (variance threshold)

# %% [code]
fig = plt.figure(figsize = (WIDTH/2, WIDTH/2), dpi = 100)

size = 10

def fancy_scatter(ax, xdata, ydata, color, size, lw, alpha):
    ax.scatter(xdata, ydata, color = "black", s = size, lw = lw)
    ax.scatter(xdata, ydata, color = "white", s = size, lw = 0)
    ax.scatter(xdata, ydata, color = color, s = size, lw = 0, alpha = alpha)
    return

ax = fig.add_subplot(1,1,1)
ax.set_yscale("log")
ax.set_xscale("log")
ax.set_ylabel("$\sqrt{{\\rm var}(\\Delta E_{\\rm el})}$ $(k_{\\rm B}T)$")
ax.set_xlabel("$\\langle \\Delta E_{\\rm el} \\rangle$ $(k_{\\rm B}T)$")


fancy_scatter(ax,
              np.mean(residues_energy_resh, axis = 1),
              np.std(residues_energy_resh, axis = 1),
              color = "gray", size = size, alpha = .3, lw = 0.5)

var_trsh = np.quantile(np.std(residues_energy_resh, axis = 1), 0.9)

mech_active = np.std(residues_energy_resh, axis = 1) > var_trsh

fancy_scatter(ax,
              np.mean(residues_energy_resh[mech_active], axis = 1),
              np.std(residues_energy_resh[mech_active], axis = 1),
              color = "red", size = size, alpha = .3, lw = 0.5)

ax.axhline(var_trsh, lw = 1, ls = "dashed", color = "red", alpha = .3)

for i in range(len(mech_active)):
    if mech_active[i]:
        print(residues_code[i] + str(residues_idx[i]), i)


# %% [code]
fig = plt.figure(figsize = (3, 3), dpi = 100)

# plotting structure coordinates
ys, zs = xyz[0][chain_idx[0],1], xyz[0][chain_idx[0],2]
ax = fig.add_subplot(1,1,1)
ax.plot(ys, zs, color = "lightgray", zorder = -1)


ys_res, zs_res = residues_pos[mech_active,1], residues_pos[mech_active,2]
ax.scatter(ys_res, zs_res, s = 10, color = "red")
    
ax.set_xticks([])
ax.set_yticks([])
ax.axis("scaled")


plt.show()

# %% [code]
plt.figure(figsize = (3,3), dpi = 100)

mech_active_idx = np.where(mech_active)[0]

def plot_matrix(matrix, cmap = "viridis"):
    link = linkage(matrix.T, 
                   optimal_ordering = True)

    plot = sns.clustermap(matrix.T, 
                          row_linkage = link, 
                          col_linkage = link,
                          figsize = (8,10),
                          cmap = cmap,
                          cbar_pos=(0.92, .87, .03, .08),
                          dendrogram_ratio = (0, .2),
                          vmin = -1, vmax = 1)
    
    #plot.savefig("mechanically_active.svg")


cov_matrix = np.zeros((sum(mech_active), sum(mech_active)))

residues_energy_resh_log = np.log(residues_energy_resh)
residues_energy_mean = np.mean(residues_energy_resh_log, axis = 1)
residues_energy_std = np.std(residues_energy_resh_log, axis = 1)

for i in range(sum(mech_active)):
    a = mech_active_idx[i]
    for j in range(sum(mech_active)):
        b = mech_active_idx[j]
        
        cov_matrix[i, j] = sum((residues_energy_resh_log[a] - residues_energy_mean[a]) * (residues_energy_resh_log[b] - residues_energy_mean[b])) / sum(mech_active)
        cov_matrix[i, j] /= (residues_energy_std[a] * residues_energy_std[b])

mech_active_label = [residues_code[i] + str(residues_idx[i]) for i in mech_active_idx]

cov_matrix = pd.DataFrame(cov_matrix, 
                          columns = mech_active_label, 
                          index = [""]*31)

plot_matrix(cov_matrix, "coolwarm")


# %% [markdown]
## Identifying the four regions

# %% [code]
def pymol_color_fmt(color):
    color = [int(c*255) for c in color]
    return '0x{:02x}{:02x}{:02x}'.format(*color)

def rgba_to_hexa(color):
    color = [int(c*255) for c in color]
    return '#{:02x}{:02x}{:02x}{:02x}'.format(*color)

# %% [code]
fig = plt.figure(figsize = (WIDTH/2, WIDTH/2), dpi = 100)

size = 10

def fancy_scatter(ax, xdata, ydata, color, size, lw, alpha):
    ax.scatter(xdata, ydata, color = "black", s = size, lw = lw)
    ax.scatter(xdata, ydata, color = "white", s = size, lw = 0)
    ax.scatter(xdata, ydata, color = color, s = size, lw = 0, alpha = alpha)
    return

ax = fig.add_subplot(1,1,1)
ax.set_yscale("log")
ax.set_xscale("log")
ax.set_ylabel("$\sqrt{{\\rm var}(\\Delta E_{\\rm el})}$ $(k_{\\rm B}T)$")
ax.set_xlabel("$\\langle \\Delta E_{\\rm el} \\rangle$ $(k_{\\rm B}T)$")

fancy_scatter(ax,
              np.mean(residues_energy_resh, axis = 1),
              np.std(residues_energy_resh, axis = 1),
              color = "gray", size = size, alpha = .3, lw = 0.5)

var_trsh = np.quantile(np.std(residues_energy_resh, axis = 1), 0.9)

mech_active_reg = [[0, 1, 2, 169],
                   [137, 138, 139, 287],
                   [256, 258, 259, 260, 261, 262, 263, 264, 265, 266, 269],
                   [105, 106, 114, 115, 116, 118, 119, 120, 121, 122, 123, 124]]

mech_active_cmap = cm.get_cmap("Dark2", 8)
mech_active_colors = [rgba_to_hexa(mech_active_cmap(i)) for i in [2,3,4,1]]

ax.axhline(var_trsh, lw = 1, ls = "dashed", color = "black", alpha = .3)

for i in range(len(mech_active_reg)):
    fancy_scatter(ax,
                  np.mean(residues_energy_resh[mech_active_reg[i]], axis = 1),
                  np.std(residues_energy_resh[mech_active_reg[i]], axis = 1),
                  color = mech_active_colors[i], size = size, alpha = .7, lw = 0.5)
    

# %% [code]
fig = plt.figure(figsize = (3, 3), dpi = 100)

# plotting structure coordinates
ys, zs = xyz[0][chain_idx[0],1], xyz[0][chain_idx[0],2]
ax = fig.add_subplot(1,1,1)
ax.plot(ys, zs, color = "lightgray", zorder = -1)
    

for i in range(len(mech_active_reg)):
    ys_res, zs_res = residues_pos[mech_active_reg[i],1], residues_pos[mech_active_reg[i],2]
    fancy_scatter(ax, ys_res, zs_res, mech_active_colors[i], 15, .7, .7)
    
ax.set_xticks([])
ax.set_yticks([])
ax.axis("scaled")


plt.show()

# %% [code]
fig = plt.figure(figsize=(5, 4.5), dpi=100)

ax = fig.add_subplot(2,1,1)

ax.yaxis.set_label_coords(-.1, 0)
ax.bar(np.nan, np.nan, label = "Total", color = "gray",
       lw = 0.7, edgecolor = "black")
    
for idx, col, name, i in zip(chain_idx, chain_colors, chain_names, range(len(chain_idx))):
    ax.bar(range(i*(len(n)), (i+1)*len(n)), np.sum(E[:, idx], axis=1), 
           color = "gray", lw = 0.7, edgecolor = "black")

ax.set_ylim(0, 8)

ax.set_xticklabels(state_chain_names_short)
ax.set_xlim(-.6, 29.6)
ax.xaxis.set_minor_locator(MultipleLocator(1))
ax.set_xticks(range(0, 30, 5), 
              state_chain_names_short[0:30:5])
ax.legend()


ax = fig.add_subplot(2, 1, 2)
ax.set_yscale("log")


for i in range(len(residues_idx)):
    ax.plot(residues_energy_resh[i], alpha = 0.03, 
            color = "black")
    
ax.plot(np.median(residues_energy_resh, axis = 0),  
        color = "black", linestyle = "dashed")

ax.plot(np.nan, alpha = 0.1, color = "black", label = "Single residue")
ax.plot(np.nan, color = "black", linestyle = "dashed", label = "Median")
ax.legend(frameon = False, ncol = 1, loc = "upper right")

alphas = [0.4, 0.4, 0.2, 0.2]
for i in range(len(mech_active_reg)):
    for j in range(len(mech_active_reg[i])):
        ax.plot(residues_energy_resh[mech_active_reg[i][j]], 
                color = mech_active_colors[i], 
                alpha = alphas[i])

ax.set_yticks([1e-4, 1e-3, 1e-2, 1e-1, 1e0])
ax.set_ylim(5e-5, 2e0)
ax.set_xlim(-.6, 29.6)
ax.xaxis.set_minor_locator(MultipleLocator(1))
ax.set_xticks(range(0, 30, 5), 
              state_chain_names_short[0:30:5])

ax.set_xlabel("Conformation")
plt.show()

# %% [code]
pymol_colors = [pymol_color_fmt(mech_active_cmap(i)) for i in [2,3,4,1]]

for i in range(len(mech_active_reg)):
    for j in mech_active_reg[i]:
        print("select resi " + str(residues_idx[j]))
        print("color " + pymol_colors[i] + ", (sele)")


# %% [code]
std_cmap = cm.get_cmap("viridis_r", 10)
std_norm = colors.Normalize(vmin = 0, 
                            vmax = max(np.std(residues_energy_resh, axis = 1))*.5)

pymol_colors = [pymol_color_fmt(std_cmap(std_norm(np.std(residues_energy_resh[i])))) for i in range(len(residues_idx))]
for i in range(len(residues_idx)):
    print("select resi " + str(residues_idx[i]))
    print("color " + pymol_colors[i] + ", (sele)")


# %% [markdown]
# Interactions from pymol

# %% [code]
# function modified from https://raw.githubusercontent.com/Pymol-Scripts/Pymol-script-repo/master/plugins/show_contacts.py

def show_contacts(selection, selection2, pymol, cutoff=3.6, bigcutoff = 4.0):

    pymol_out = {'polar': [],
                 'hbond': [],
                 'non_optimal': []}

    pairs = pymol.cmd.find_pairs(selection, selection2, mode = 0, cutoff=bigcutoff)
    
    if pairs == []:
        return pymol_out
    
    s1 = "(index " + str(pairs[0][0][1])
    s2 = "(index " + str(pairs[0][1][1])
    for i in range(1, len(pairs)):
        s1 += " or index " + str(pairs[i][0][1])
        s2 += " or index " + str(pairs[i][1][1])
    
    
    # ensure only N and O atoms are in the selection
    all_don_acc1 = s1 + ") and (donor or acceptor)"
    all_don_acc2 = s2 + ") and (donor or acceptor)"
    
    #if theses selections turn out not to have any atoms in them, pymol throws cryptic errors when calling the dist function like:
    #'Selector-Error: Invalid selection name'
    #So for each one, manually perform the selection and then pass the reference to the distance command and at the end, clean up the selections
    #the return values are the count of the number of atoms
    all1_sele_count = pymol.cmd.select('all_don_acc1_sele', all_don_acc1)
    all2_sele_count = pymol.cmd.select('all_don_acc2_sele', all_don_acc2)
        
                    
    ########################################
    #compute good polar interactions according to pymol
    if all1_sele_count and all2_sele_count:
        for at1 in pymol.cmd.index('all_don_acc1_sele'):
            for at2 in pymol.cmd.index('all_don_acc2_sele'):
                if pymol.cmd.distance(None, at1, at2, cutoff, mode = 2):
                    pymol.cmd.iterate(at2, 'polar.append([chain, resn, resi, name])', space=pymol_out)

                    
    ########################################
    #When running distance in mode=2, the cutoff parameter is ignored if set higher then the default of 3.6
    #so set it to the passed in cutoff and change it back when you are done.
    pymol.cmd.set('h_bond_cutoff_center', bigcutoff)
    pymol.cmd.set('h_bond_cutoff_edge', bigcutoff)
        
    #compute possibly suboptimal polar interactions using the user specified distance
    if all1_sele_count and all2_sele_count:
        for at1 in pymol.cmd.index('all_don_acc1_sele'):
            for at2 in pymol.cmd.index('all_don_acc2_sele'):
                if pymol.cmd.distance(None, at1, at2, bigcutoff, mode = 2):
                    pymol.cmd.iterate(at2, 'non_optimal.append([chain, resn, resi, name])', space=pymol_out)

    
    ########################################
    onlyacceptors1 = s1 + ") and (acceptor and !donor)"
    onlyacceptors2 = s2 + ") and (acceptor and !donor)"
    onlydonors1 = s1 + ") and (!acceptor and donor)"
    onlydonors2 = s2 + ") and (!acceptor and donor)"  
    
    #perform the selections
    onlyacceptors1_sele_count = pymol.cmd.select('onlyacceptors1_sele', onlyacceptors1)
    onlyacceptors2_sele_count = pymol.cmd.select('onlyacceptors2_sele', onlyacceptors2)
    onlydonors1_sele_count = pymol.cmd.select('onlydonors1_sele', onlydonors1)
    onlydonors2_sele_count = pymol.cmd.select('onlydonors2_sele', onlydonors2)            
    
    if onlyacceptors1_sele_count and onlyacceptors2_sele_count:
        for at1 in pymol.cmd.index('onlyacceptors1'):
            for at2 in pymol.cmd.index('onlyacceptors2'):
                if pymol.cmd.distance(None, at1, at2, cutoff, mode = 0):
                    pymol.cmd.iterate(at2, 'hbond.append([chain, resn, resi, name])', space=pymol_out)
    
    ########################################
    if onlydonors1_sele_count and onlydonors2_sele_count:
        for at1 in pymol.cmd.index('onlydonors1'):
            for at2 in pymol.cmd.index('onlydonors2'):
                if pymol.cmd.distance(None, at1, at2, cutoff, mode = 0):
                    pymol.cmd.iterate(at2, 'hbond.append([chain, resn, resi, name])', space=pymol_out)

    
    return pymol_out


# %% [markdown]
## All inter and intramolecular interactions

# %% [code]
interactions = np.load("Pymol/interactions.npy", allow_pickle = True)
interactions_s0 = np.load("Pymol/interactions_s0.npy", allow_pickle = True)
interaction_types = ["H bonds", "Polar", "Polar non opt", "All"]
interaction_colors = ["#4E5DC0", "#E84A5F", "#F1929F", "#8E7CC3"]

repeated_chain_names = np.repeat(chain_names, 5).tolist()
interactions.shape

# %% [markdown]
# Inter and intramolecular interactions

# %% [code]
#0: same chain
#1: chain + 1
#2: chain - 1
#3: ruvA
#4: dna
#5: nucleotide
#6: magnesium
interacts_with_names = ["Cis", "Forward\nposition", "Backward\nposition", "RuvA", "DNA", "Nucleotide", "$Mg^{2+}$"]
interacts_with = np.zeros((7, 30, 3))
interacts_with_energy = np.zeros((7, 30, 3))
interacts_with_res = [[] for i in range(7)]

doesnt_interact = np.zeros(30)
doesnt_interact_energy = np.zeros(30)
repeated_chain_names = np.repeat(chain_names, 5).tolist()

for k in range(3):
    for i in range(len(residues_idx)):
        for j in range(residues_energy_resh.shape[1]):
            interaction_list = interactions[i, j, k]
            
            n_inter = 0
            for inter in interactions[i, j]:
                n_inter += len(inter)
            
            if n_inter == 0:
                doesnt_interact[j] += 1/3
                doesnt_interact_energy[j] += residues_energy_resh[i, j]/3
                
            for l in interaction_list:
                if l[0] == repeated_chain_names[j]:
                    c = 0
                elif l[0] == chain_names[(j//5 + 1) % 6]:
                    c = 1
                elif l[0] == chain_names[(j//5 - 1) % 6]:
                    c = 2
                elif l[0] in ["G", "H"]:
                    c = 3
                elif l[0] in ["U", "V"]:
                    c = 4
                elif l[0] in ["I", "J", "K", "L", "M", "N"]:
                    c = 5
                elif l[0] == "O":
                    c = 6
                else:
                    print(l[0], repeated_chain_names[j])
            
                interacts_with[c, j, k] += 1
                interacts_with_res[c].append(i)
                interacts_with_energy[c, j, k] += residues_energy_resh[i, j]/n_inter            

for i in range(len(interacts_with_names)):
    interacts_with_res[i] = np.unique(interacts_with_res[i])

# %% [code]
fig = plt.figure(figsize = (WIDTH*.8, 6), dpi = 100)

for i in range(interacts_with_energy.shape[0]):
    ax = fig.add_subplot(interacts_with_energy.shape[0] + 2, 1, i+1)
    
    prev = np.zeros(30)
    for j in range(3):
        ax.bar(range(30), interacts_with[i, :, j], 
               bottom = prev, 
               label = interaction_types[j], 
               color = interaction_colors[j])
        prev += interacts_with[i, :, j]
    #ax.set_ylabel(interacts_with_names[i])
    ax.set_xticks([])
    ax.set_xlim(-.5, 29.5)
    
    if i == 0:
        ax.set_ylim(0, 2400)
        ax.set_yticks([0, 1000], ["0", "10$^3$"])
    elif i == 6:
        ax.set_xlim(-.6, 29.6)
        ax.xaxis.set_minor_locator(MultipleLocator(1))
        ax.set_xticks(range(0, 30, 5), 
              state_chain_names_short[0:30:5])
        
        ax.bar(np.nan, np.nan, color = "gray", label = "No interaction")

        
ax.legend(loc = (0, -1.1), ncol = 2)
fig.supylabel("# of interactions", fontsize = 8, x = -.02)    

ax = fig.add_subplot(interacts_with_energy.shape[0] + 2, 1, 9)
ax.set_ylabel("# of residues")
ax.set_yticks([0, 5, 10])
ax.set_ylim(0, 10)
ax.bar(range(30), doesnt_interact, color = "gray")

ax.set_xticklabels(state_chain_names_short)
ax.set_xlim(-.6, 29.6)
ax.xaxis.set_minor_locator(MultipleLocator(1))
ax.set_xticks(range(0, 30, 5), 
              state_chain_names_short[0:30:5])
ax.set_xlabel("Conformation")


plt.show()

# %% [code]
fig = plt.figure(figsize = (WIDTH/2, 1.5), dpi = 100)

ax = fig.add_subplot(1, 1, 1)

interacts_with_cmap = plt.colormaps["Dark2"]
for i in range(7):
    ax.scatter(i*np.ones(30) + np.random.rand(30)*.3, 
                np.sum(interacts_with_energy[i, :, :], axis = 1), 
                alpha = 0.3, lw = 0, color = "C0")
    
    
    mean = np.mean(np.sum(interacts_with[i, :, :], axis = 1))
    if i == 0:
        mean = int(np.round(mean))
    else:
        mean = np.round(mean, 1)
    
    ax.scatter(i + .15, 
               np.median([i for i in np.sum(interacts_with_energy[i, :, :], axis = 1) if i != 0]),
               color = "black", marker = "_", s = 100)
    

ax.scatter(7 * np.ones(30) + np.random.rand(30) * .3, 
            doesnt_interact_energy, 
            color = "gray", alpha = 0.3, lw = 0)
    
ax.scatter(7 + .15, 
            np.median(doesnt_interact_energy), 
            color = "black", marker = "_", s = 100)

ax.set_ylabel(axis_latex)


ax.set_xticks(np.linspace(0.15, 7.15, 8), 
              ["$cis$", "Fwd", "Bwd", "RuvA", "DNA", "Nuc", "$Mg^{2+}$", "No"], 
              rotation = 45)

ax.set_yscale("log")
plt.show()

# %% [code]
fig = plt.figure(figsize = (WIDTH/2, 1.5), dpi = 100)

ax = fig.add_subplot(1, 1, 1)
ax.set_yticks(np.arange(6.5,0,-1), ["Fwd", "Bwd", "RuvA", "DNA", "Nuc", "$Mg^{2+}$", "No"])
ax.set_xticks(np.arange(.5, 7), ["$cis$", "Fwd", "Bwd", "RuvA", "DNA", "Nuc", "$Mg^{2+}$"], rotation = 45)

for i in range(0, 8):
    ax.plot([i, i], [0, 8-i], 
            lw = .7, color = "black")
    ax.plot([0, 8-i], [i, i],  
            lw = .7, color = "black")

    
c = 0
for j in range(7):
    for i in range(1, 7-j):
        groupA = np.sum(interacts_with_energy[j, :, :], axis = 1)
        groupB = np.sum(interacts_with_energy[7-i, :, :], axis = 1)
        groupA = groupA[groupA > 0]
        groupB = groupB[groupB > 0]
        
        test = mannwhitneyu(groupA, groupB)
        c+=1
        if test.pvalue < 0.05/(8*7/2):
            ax.text(j + .33, i + .15, "*")
    i = 0
    groupA = np.sum(interacts_with_energy[j, :, :], axis = 1)
    groupB = doesnt_interact_energy
    groupA = groupA[groupA > 0]
    groupB = groupB[groupB > 0]
        
    c+=1
    test = mannwhitneyu(groupA, groupB)
    if test.pvalue < 0.05/(8*7/2):
            ax.text(j + .33, i + .15, "*")

ax.set_xlim(-0.1, 7.03)
ax.set_ylim(-0.1, 7.02)
ax.spines['top'].set_visible(False)
ax.spines['right'].set_visible(False)
ax.spines['bottom'].set_visible(False)
ax.spines['left'].set_visible(False)


# %% [code]
fig = plt.figure(figsize = (WIDTH*.44, 1.1), dpi = 100)
ax = fig.add_subplot(1, 1, 1)

# DNA
total_DNA = np.sum(interacts_with_energy[4, :, :], axis = 1)
fancy_scatter(ax, 0*np.ones(30) + np.random.rand(30)*.6, total_DNA,
              "gray", 30, .7, .3)

ax.scatter(0 + .3, np.median(total_DNA),
           color = "black", marker = "_", s = 100)
    

# Intersubunit
total_RuvB = np.sum(interacts_with_energy[1, :, :], axis = 1) + np.sum(interacts_with_energy[2, :, :], axis = 1)
fancy_scatter(ax, 1*np.ones(30) + np.random.rand(30)*.6, total_RuvB,
              "gray", 30, .7, .3)

ax.scatter(1 + .3, np.median(total_RuvB),
           color = "black", marker = "_", s = 100)


# Nucleotide
total_nuc = np.sum(interacts_with_energy[5, :, :], axis = 1)
fancy_scatter(ax, 2*np.ones(30) + np.random.rand(30)*.6, total_nuc,
              "gray", 30, .7, .3)

ax.scatter(2 + .3, np.median(total_nuc),
           color = "black", marker = "_", s = 100)

ax.set_ylabel(axis_latex)
ax.set_yscale("log")
ax.set_ylim(1e-4, 1e1)
ax.set_yticks([1e-4, 1e-3, 1e-2, 1e-1, 1e0, 1e1], ["$10^{-4}$", "", "$10^{-2}$", "", "$10^0$", ""])

ax.set_xticks([.3, 1.3, 2.3], ["DNA", "RuvB", "Nucl"])
ax.set_xlim(-.2, 2.8)
ax.set_xlabel("Interface")

print(kruskal(*[total_DNA, total_RuvB, total_nuc])) 
test = mannwhitneyu(total_DNA, total_RuvB)
print(test.pvalue)
test = mannwhitneyu(total_DNA, total_nuc)
print(test.pvalue)
test = mannwhitneyu(total_RuvB, total_nuc)
print(test.pvalue)

plt.show()

# %% [markdown]
# Interactions vs Mechanically active regions

# %% [code]
interacts_with_names = ["Same chain", "Position +1", "Position -1", "RuvA", "DNA", "Nucleotide", "Mg2+"]
interacts_with_energy = np.zeros((7, 30, len(mech_active_reg) + 1))

for i in range(len(residues_idx)):
    reg_idx = -1
    for p in range(len(mech_active_reg)):
        if i in mech_active_reg[p]:
            reg_idx = p
    if reg_idx == -1:
        reg_idx = len(mech_active_reg)
    

    for j in range(residues_energy_resh.shape[1]):
        interaction_list = []
        
        n_inter = 0
        for inter in interactions[i, j]:
            for l in inter:
                interaction_list.append(l)
        
        n_inter = len(interaction_list)
                   
        for l in interaction_list:
            if l[0] == repeated_chain_names[j]:
                c = 0
            elif l[0] == chain_names[(j//5 + 1) % 6]:
                c = 1
            elif l[0] == chain_names[(j//5 - 1) % 6]:
                c = 2
            elif l[0] in ["G", "H"]:
                c = 3
            elif l[0] in ["U", "V"]:
                c = 4
            elif l[0] in ["I", "J", "K", "L", "M", "N"]:
                c = 5
            elif l[0] == "O":
                c = 6
            else:
                print(l[0], repeated_chain_names[j])
            interacts_with_energy[c, j, reg_idx] += residues_energy_resh[i, j]/n_inter
    

# %% [code]
fig = plt.figure(figsize = (4, 6), dpi = 100)
fig.supylabel("Normalised elastic energy ($kT$)", fontsize = 8, x = 0.06, horizontalalignment = "center")

for i in range(len(interacts_with_names)):
    ax = fig.add_subplot(7, 1, i+1)
    
    prev = np.zeros(30)
    for j in range(len(mech_active_reg) + 1):
        top = np.sum(interacts_with_energy[i, :, :(j+1)], axis = 1)
        
        if j == len(mech_active_reg):
            color = "gray"
            label = "Other"
        else:
            color = mech_active_colors[j]
            label = str(j+1)
        
        ax.fill_between(range(30), top, 
                        color = color, 
                        zorder = -j,
                        lw = 0.5, 
                        edgecolor = "black",
                        label = label)
    
    #ax.text(23, .15, "Interaction\nwith " + interacts_with_names[i], fontsize = 7,
    #        horizontalalignment = "center")
    ax.set_title("Interaction with " + interacts_with_names[i])
    ax.set_xticks([])
    ax.set_xlim(-.6, 29.6)
    #ax.set_yticks([0, .2], ["", "0.2"])
    ax.set_ylim(0)
    
    ax.spines['top'].set_visible(False)
    ax.spines['right'].set_visible(False)    
    
    if i == len(interacts_with_names) - 1:
        ax.xaxis.set_minor_locator(MultipleLocator(1))
        ax.set_xticks(range(0, 30, 5), 
                      state_chain_names_short[0:30:5], 
                      fontsize = 8,rotation = 45)
        
plt.legend(fontsize = 8, loc = (-0.1, -1.6), ncol = 5)
plt.tight_layout()

# %% [markdown]
# Intersubunit interface

# %% [code]
fig = plt.figure(figsize = (WIDTH*1.8, 1.1), dpi = 100)

for i in [1]:
    ax = fig.add_subplot(1, 1, 1)
    
    prev = np.zeros(30)
    for j in [2, 4]:
        top = np.sum(interacts_with_energy[i, :, :(j+1)], axis = 1)
        
        if j == len(mech_active_reg):
            color = "gray"
            label = "Other"
        else:
            color = mech_active_colors[j]
            label = "Region " + str(j+1)
            
        total = np.sum(interacts_with_energy[i, :, j]) / np.sum(interacts_with_energy[i])
        total = " (" + str(int(np.round(total, 2) * 100)) + "%)"
        
        #label = label + total
        print(label, total)
        
        ax.fill_between(range(30), top, 
                        color = color, 
                        zorder = -j,
                        lw = 0.5, 
                        edgecolor = "black",
                        label = label)
    
ax.set_xticks([])
ax.set_xlim(-.6, 29.6)
ax.set_ylim(0, .25)
ax.set_yticks([0, 0.1, .2])

ax.xaxis.set_minor_locator(MultipleLocator(1))
ax.set_xticks(range(0, 30, 5), 
              state_chain_names_short[0:30:5])
#ax.set_ylabel(axis_Eel_short)
ax.set_xlabel("Conformation")
ax.fill_between(range(4, 11), 0, 1, color = "black", alpha = .1, lw = 0, zorder = -10)

ax.legend()
plt.show()

# %% [code]
fig = plt.figure(figsize = (WIDTH*1.8, 1.1), dpi = 100)

for i in [2]:
    ax = fig.add_subplot(1, 1, 1)
    
    prev = np.zeros(30)
    for j in [1, 3, 4]:
        top = np.sum(interacts_with_energy[i, :, :(j+1)], axis = 1)
        
        if j == len(mech_active_reg):
            color = "gray"
            label = "Other"
        else:
            color = mech_active_colors[j]
            label = "Region " + str(j+1)
        
        total = np.sum(interacts_with_energy[i, :, j]) / np.sum(interacts_with_energy[i])
        total = " (" + str(int(np.round(total, 2) * 100)) + "%)"
        
        #label = label + total
        print(label, total)
        
        ax.fill_between(range(30), top, 
                        color = color, 
                        zorder = -j,
                        lw = 0.5, 
                        edgecolor = "black",
                        label = label)
    
ax.set_xticks([])
ax.set_xlim(-.6, 29.6)
ax.set_ylim(0, .25)
ax.set_yticks([0, 0.1, .2])

ax.xaxis.set_minor_locator(MultipleLocator(1))
ax.set_xticks(range(0, 30, 5), 
              state_chain_names_short[0:30:5])

#ax.set_ylabel(axis_Eel_short)    
ax.fill_between(range(9, 16), 0, 1, color = "black", alpha = .1, lw = 0, zorder = -10)
    
ax.legend()
plt.show()

# %% [markdown]
# Nucleotide binding pocket 

# %% [code]
nbp_core = [29, 62, 64, 65, 66, 67, 181]
nbp_core = [residues_idx.index(i) for i in nbp_core]

reg_1 = mech_active_reg[0]
others = [i for i in range(len(residues_idx)) if i not in nbp_core + reg_1]

interacts_with_names = ["Same chain", "Position +1", "Position -1", "RuvA", "DNA", "Nucleotide", "Mg2+"]
interacts_with_energy = np.zeros((7, 30, 3))

for i in range(len(residues_idx)):
    
    reg_idx = -1
    for r, reg in zip(range(3), [reg_1, nbp_core, others]):
        if i in reg:
            reg_idx = r
        
    for j in range(residues_energy_resh.shape[1]):
        interaction_list = []

        n_inter = 0
        for inter in interactions[i, j]:
            for l in inter:
                interaction_list.append(l)

        n_inter = len(interaction_list)

        for l in interaction_list:
            if l[0] == repeated_chain_names[j]:
                c = 0
            elif l[0] == chain_names[(j//5 + 1) % 6]:
                c = 1
            elif l[0] == chain_names[(j//5 - 1) % 6]:
                c = 2
            elif l[0] in ["G", "H"]:
                c = 3
            elif l[0] in ["U", "V"]:
                c = 4
            elif l[0] in ["I", "J", "K", "L", "M", "N"]:
                c = 5
            elif l[0] == "O":
                c = 6
            else:
                print(l[0], repeated_chain_names[j])
            interacts_with_energy[c, j, reg_idx] += residues_energy_resh[i, j]/n_inter


# %% [code]
fig = plt.figure(figsize = (WIDTH*1.01, 1.2), dpi = 100)


for i in [5]:
    ax = fig.add_subplot(1, 1, 1)
    
    prev = np.zeros(30)
    for j in range(3):
        top = np.sum(interacts_with_energy[i, :, :(j+1)], axis = 1)
        
        if j == 0:
            color = mech_active_colors[0]
            label = "Gate"
        elif j == 1:
            color = "#8b8f59"
            label = "Core"
        else:
            color = "gray"
            label = "Other"
            
        total = np.sum(interacts_with_energy[i, :, j]) / np.sum(interacts_with_energy[i])
        total = " (" + str(int(np.round(total, 2) * 100)) + "%)"
        
        #label = label + total
        print(label + total)
        
        ax.fill_between(range(30), top, 
                        color = color, 
                        zorder = -j,
                        lw = 0.5, 
                        edgecolor = "black",
                        label = label)
    
    ax.set_xticks([])
    ax.set_xlim(-.6, 29.6)
    ax.set_ylim(0)
    
    
    ax.xaxis.set_minor_locator(MultipleLocator(1))
    ax.set_xticks(range(0, 30, 5), 
                  state_chain_names_short[0:30:5])

ax.set_ylabel(axis_latex)
ax.set_xlabel("Conformation")
        
plt.legend()
plt.show()

# %% [markdown]
# Energy in sensor 1 motif (Spring-like motif)

# %% [code]
spring_idx = np.array(mech_active_reg[1][:3])
spring_idx

# %% [code]
helix_conf = np.concatenate([np.array([0, 2]), np.arange(15, 30)])
loop_conf = np.concatenate([np.array([1]), np.arange(3, 15)])

print([state_chain_names[i] for i in helix_conf])
print([state_chain_names[i] for i in loop_conf])

# %% [code]
fig = plt.figure(figsize = (1.8, 1.8), dpi = 500)
ax = fig.add_subplot(1,1,1)


fancy_scatter(ax,
              np.zeros(len(loop_conf)) + np.random.rand(len(loop_conf))*.5, 
              np.sum(residues_energy_resh[spring_idx][:, loop_conf], axis = 0),
              "C0", 50, 1, .7)

ax.scatter(.25, 
           np.median(np.sum(residues_energy_resh[spring_idx][:, loop_conf], axis = 0)),
           color = "black", marker = "_", s = 100)

fancy_scatter(ax,
              np.ones(len(helix_conf)) + np.random.rand(len(helix_conf))*.5, 
              np.sum(residues_energy_resh[spring_idx][:, helix_conf], axis = 0),
              "C1", 50, 1, .7)

ax.scatter(1.25, 
           np.median(np.sum(residues_energy_resh[spring_idx][:, helix_conf], axis = 0)),
           color = "black", marker = "_", s = 100)


ax.set_xlim(-.2, 1.8)
ax.set_xticks([.25, 1.25], ["Loop", "$3_{10}$ helix"])
ax.set_xlabel("Secondary structure")

ax.set_yscale("log")
ax.set_ylim(5e-4, 1e0)
ax.set_yticks([1, .1, .01, .001])
ax.set_ylabel(axis_Eel_short)

plt.show()

print(mannwhitneyu(np.sum(residues_energy_resh[spring_idx][:, loop_conf], axis = 0), 
                   np.sum(residues_energy_resh[spring_idx][:, helix_conf], axis = 0)))

np.median(np.sum(residues_energy_resh[spring_idx][:, loop_conf], axis = 0)) - np.median(np.sum(residues_energy_resh[spring_idx][:, helix_conf], axis = 0))

# %% [markdown]
# Correlation between conservation and strain

# %% [code]
fig = plt.figure(figsize = (1.2,1.2), dpi = 100)
ax1 = fig.add_subplot(1,1,1)

cons = np.zeros(len(residues_idx))
for i in range(len(residues_idx)):
    if conserved[i] == " ":
        cons[i] = 0
        
    elif conserved[i] == ".":
        cons[i] = 1
        
    elif conserved[i] == ":":
        cons[i] = 2
        
    elif conserved[i] == "*":
        cons[i] = 3

norm = residues_energy_resh
ax1.set_yscale("log")
ax1.scatter(cons + (np.random.rand(len(cons))-.5)*.2, 
            np.mean(norm, axis = 1), alpha = 0.3, lw = 0,
            color = "#e355ea")

for i in range(4):
    ax1.scatter(i, np.median(np.mean(norm[cons == i], axis = 0)), 
                color = "black", marker = "_", s = 100)

ax1.set_ylabel(axis_latex)
ax1.set_xlabel("Conservation level")
ax1.set_xticks(range(4), ["no", ".", ":", "*"])
ax1.set_ylim(5e-4, 2e-1)
ax1.set_xlim(-.5, 3.5)


# Conduct the one-way ANOVA
print(kruskal(*[np.mean(norm[cons == i], axis = 1) for i in range(4)])) 


plt.show()


# %% [code]
motifs_ranges = [range(20, 33),
                 range(38, 46),
                 range(54, 77),
                 range(85, 99),
                 range(101, 116),
                 range(121, 137),
                 range(151, 165),
                 range(167, 182),
                 range(209, 224),
                 range(293, 319)]

motifs = [[i for i in range(len(residues_idx)) if residues_idx[i] in m] for m in motifs_ranges]
non_motifs = [i for i in range(len(residues_idx)) if i not in np.concatenate(motifs)]

# %% [code]
fig = plt.figure(figsize = (1.2, 2.4), dpi = 100)
ax1 = fig.add_subplot(1,1,1)


norm = residues_energy_resh
ax1.set_xscale("log")

for i in range(len(motifs)):
    ax1.scatter(y = 9 - i + (np.random.rand(len(motifs[i]))-.5)*.2, 
                x = np.mean(norm[motifs[i]], axis = 1), alpha = 0.3, lw = 0,
                color = "#e355ea")

    ax1.scatter(y = 9 - i, x = np.median(np.mean(norm[motifs[i]], axis = 0)), 
                color = "black", marker = "|", s = 30)

ax1.scatter(y = -1 + (np.random.rand(len(non_motifs))-.5)*.2, 
            x = np.mean(norm[non_motifs], axis = 1), alpha = 0.3, lw = 0,
            color = "gray")
ax1.scatter(y = -1, x = np.median(np.mean(norm[non_motifs], axis = 0)), 
            color = "black", marker = "|", s = 30)
ax1.axvline(x = np.median(np.mean(norm[non_motifs], axis = 0)), 
            color = "black", alpha = 0.1, zorder = -1, linestyle = "dashed")

    
    
ax1.set_xlabel(axis_latex)
ax1.set_yticks(range(-1, 10), ["others"] + ["motif " + str(i) for i in range(10, 0, -1)])
ax1.set_xlim(5e-4, 5e-1)
#ax1.set_xlim(-.5, 3.5)

# Conduct the one-way ANOVA
print(kruskal(*[np.mean(norm[motifs[i]], axis = 1) for i in range(10)] + [np.mean(norm[non_motifs], axis = 1)]))

for i in range(len(motifs)):
    print(i+1, mannwhitneyu(np.mean(norm[motifs[i]], axis = 1), 
                            np.mean(norm[non_motifs], axis = 1)),
          
          "\n")

plt.show()


# %% [markdown]
# Get position of the residues of aligned chains

# %% [code]
# Input
s_names_single = ['s1t2', 's2t2', 's3t2', 's4t2', 's5t2']

# Compute
s_pps_single = []
for chain in chain_names:
    for name in s_names_single:
        structure = load.single_structure(name, chain_ids = "X", relabel = {chain: "X"})        
        s_pps_single.append(structure)

        
uni_ids = [None] * 1
indexes = []
labels_al = []
labels_al_at = []

# Compute
my_ref_seqs = seq.generate_reference(s_pps_single[18], uni_ids)

for i in range(len(s_pps_single)):
    labels_al.append(seq.aligned_dict(s_pps_single[i], seq.align(s_pps_single[i], my_ref_seqs)))
    labels_al_at.append(seq.aligned_dict_all_atoms(s_pps_single[i], seq.align(s_pps_single[i], my_ref_seqs)))

com_res = seq.common_multiple([labels_al[i] for i in range(30)])
com_at = seq.common_multiple([labels_al_at[i] for i in range(30)])

for i in range(1,len(s_pps_single)):
    spatial.align_structures(s_pps_single[0], s_pps_single[i], ["X"], com_res, 
                             labels_al[0], labels_al[i], "atoms", ["<Atom OXT>"])
    
xyz_single = []
labels_single = []

for i in range(len(s_pps_single)):
    t1, t2 = load.coordinates(s_pps_single[i], com_res, labels_al[i])
    xyz_single.append(t1)
    labels_single.append(t2)

# %% [markdown]
# Energy profile per Mechanically active region

# %% [code]
%matplotlib inline
fig = plt.figure(figsize=(WIDTH*2.2, 1.8), dpi=100)
ax = fig.add_subplot(1, 1, 1)
ax.set_ylabel(axis_latex)
ax.set_yscale("log")

I = 1

ax.plot(residues_energy_resh[mech_active_reg[I]].T, alpha = 0.2, color = mech_active_colors[I])
ax.plot(np.mean(residues_energy_resh[mech_active_reg[I]].T, axis = 1), color = mech_active_colors[I])
ax.plot(residues_energy_med, color = "black", linestyle = "dashed", alpha = 0.2)

for k in range(3):
    for i in mech_active_reg[I]:
        for j in range(residues_energy_resh.shape[1]):
            interaction_list = interactions[i, j, k]
            for l in interaction_list:
                if l[0] == repeated_chain_names[j]:
                    next
                elif l[0] == chain_names[(j//5 - 1) % 6]:
                    ax.scatter(j, residues_energy_resh[i, j], edgecolor = "#37c9d6ff", 
                               color = "white", s = 15, marker = "v", zorder = 3)
                elif l[0] in ["U", "V"]:
                    ax.scatter(j, residues_energy_resh[i, j], edgecolor = "black", 
                               color = "white", s = 15, marker = "o", zorder = 3)
                else:
                    print(l[0])
                    
ax.scatter(np.nan, np.nan, label = "Backward position", s = 15, marker = "v", 
           color = "white", edgecolor = "#37c9d6ff")
ax.scatter(np.nan, np.nan, label = "DNA", s = 15, marker = "o", 
           color = "white", edgecolor = "black")
ax.plot(np.nan, alpha = 0.5, color = mech_active_colors[I], label = "Single residue")
ax.plot(np.nan, alpha = 1, color = mech_active_colors[I], label = "Mean")
ax.plot(np.nan, alpha = 0.2, color = "black", linestyle = "dashed", label = "Global median")
ax.legend(ncol = 5, fontsize = 8, loc = "lower center")


ax.xaxis.set_minor_locator(MultipleLocator(1))
ax.set_xticks(range(0, 30, 5), 
              state_chain_names_short[0:30:5])
ax.set_xlim(0, len(x)-1)
ax.set_ylim(2e-5, 2)

plt.show()

# %% [code]
%matplotlib notebook

fig = plt.figure(figsize = (6, 3), dpi = 100)

I = 1
interaction_matrix = np.zeros((residues_energy_resh.shape[0],
                               residues_energy_resh.shape[1],
                               3), dtype = int)

for k in range(3):
    for i in mech_active_reg[I]:
        for j in range(residues_energy_resh.shape[1]):
            interaction_list = interactions[i, j, k]
            for l in interaction_list:
                if int(l[2]) in residues_idx:
                    if l[0] == repeated_chain_names[j]:         # same chain
                        interaction_matrix[residues_idx.index(int(l[2])), j, 1] = 1
                    
                    elif l[0] == chain_names[(j//5 - 1) % 6]:   # chain +1
                        interaction_matrix[residues_idx.index(int(l[2])), j, 0] = 1
                    
                    elif l[0] == chain_names[(j//5 + 1) % 6]:   # chain -1
                        interaction_matrix[residues_idx.index(int(l[2])), j, 2] = 1

lines_list = []
scatter_list = []
text_list = []

for i in [0, 1]:
    darker_color = np.ones(4)
    darker_color[:3] = colors.hex2color(mech_active_colors[I])
    lighter_color = (darker_color + np.ones(4))/2
    
    if i == 1:
        ax = fig.add_subplot(1,2,1)
        ax.set_title("Forward subunit")
        ax.scatter(np.nan, np.nan, s = 10, color = darker_color, label = "Region " + str(I+1))
        ax.scatter(np.nan, np.nan, s = 10, color = lighter_color, label = "$cis$ interactions")
        
    elif i == 0:
        ax = fig.add_subplot(1,2,2)
        ax.set_title("Backward subunit")
        ax.scatter(np.nan, np.nan, s = 10, color = lighter_color, label = "$trans$ interactions")
              
    ys, zs = xyz_single[0][:,1], xyz_single[0][:,2]

    lines, = ax.plot(ys, zs, color = "lightgray", zorder = -1)
    lines_list += [lines]
    
    text = ax.text(225, 165, "")
    text_list += [text]
    
    scatter_colors = np.array([lighter_color for i in range(len(residues_idx))])
    scatter_colors[mech_active_reg[I]] = darker_color
    scatter = ax.scatter(ys, zs, s = 10, color = scatter_colors, alpha = 0)
    scatter_list += [scatter]
    
    ax.legend(fontsize = 6, frameon = False, loc = "upper left")    
    
    ax.axis("scaled")
    ax.set_xlim(160, 235)
    ax.set_ylim(160, 235)
    ax.set_xticks([])
    ax.set_yticks([])

def update(frame):
    for lines, scatter, text, i in zip(lines_list, scatter_list, text_list, [0, 1]):
        offset = (i-1)*5
        f = (frame + offset) % 30
        coords = xyz_single[f]
        ys, zs = coords[:, 1], coords[:, 2]

        lines.set_xdata(ys)
        lines.set_ydata(zs)

        scatter.set_alpha(interaction_matrix[:, frame, i])
        scatter.set_offsets(np.c_[ys, zs])

        text.set_text(state_chain_names[f])

    return lines_list, scatter_list, text_list

ani = FuncAnimation(fig, update, frames = 30, interval = 300, repeat = True)
writervideo = animation.PillowWriter(fps = 2)
ani.save("movie/Region_" +str(I+1)+ ".gif", writer = writervideo)
plt.show()

# %% [code]
%matplotlib inline

fig = plt.figure(figsize=(WIDTH*2.2, 1.8), dpi=100)
ax = fig.add_subplot(1, 1, 1)
ax.set_ylabel(axis_latex)
ax.set_yscale("log")

I = 0

ax.plot(residues_energy_resh[mech_active_reg[I]].T, alpha = 0.2, color = mech_active_colors[I])
ax.plot(np.mean(residues_energy_resh[mech_active_reg[I]].T, axis = 1), color = mech_active_colors[I])
ax.plot(residues_energy_med, color = "black", linestyle = "dashed", alpha = 0.2)

for k in range(3):
    for i in mech_active_reg[I]:
        for j in range(residues_energy_resh.shape[1]):
            interaction_list = interactions[i, j, k]
            for l in interaction_list:
                if l[0] == chain_names[(j//5 + 1) % 6]:
                    ax.scatter(j, residues_energy_resh[i, j], edgecolor = "#37c9d6ff", 
                               color = "white", s = 15, marker = "^", zorder = 3)
                    
                elif l[0] in ["I", "J", "K", "L", "M", "N"]:
                    ax.scatter(j, residues_energy_resh[i, j], edgecolor = "black", 
                               color = "white", s = 15, marker = "p", zorder = 3)
                    
ax.scatter(np.nan, np.nan, label = "Fwd position", s = 15, marker = "^", edgecolor = "#37c9d6ff", color = "white")
ax.scatter(np.nan, np.nan, label = "Nucleotide", s = 15, marker = "p", edgecolor = "black", color = "white")
ax.plot(np.nan, alpha = 0.5, color = mech_active_colors[I], label = "Single residue")
ax.plot(np.nan, alpha = 1, color = mech_active_colors[I], label = "Mean")
ax.plot(np.nan, alpha = 0.2, color = "black", linestyle = "dashed", label = "Global median")
ax.legend(frameon = False, fontsize = 8, loc = "lower center", ncol = 5)
                
ax.xaxis.set_minor_locator(MultipleLocator(1))
ax.set_xticks(range(0, 30, 5), 
              state_chain_names_short[0:30:5])
ax.set_xlim(0, len(x)-1)
ax.set_ylim(5e-5, 2)
plt.show()

# %% [code]
%matplotlib notebook

fig = plt.figure(figsize = (6, 3), dpi = 100)

I = 0
interaction_matrix = np.zeros((residues_energy_resh.shape[0],
                               residues_energy_resh.shape[1],
                               3), dtype = int)

for k in range(3):
    for i in mech_active_reg[I]:
        for j in range(residues_energy_resh.shape[1]):
            interaction_list = interactions[i, j, k]
            for l in interaction_list:
                if int(l[2]) in residues_idx:
                    if l[0] == repeated_chain_names[j]:         # same chain
                        interaction_matrix[residues_idx.index(int(l[2])), j, 1] = 1
                    
                    elif l[0] == chain_names[(j//5 - 1) % 6]:   # chain +1
                        interaction_matrix[residues_idx.index(int(l[2])), j, 0] = 1
                    
                    elif l[0] == chain_names[(j//5 + 1) % 6]:   # chain -1
                        interaction_matrix[residues_idx.index(int(l[2])), j, 2] = 1

lines_list = []
scatter_list = []
text_list = []

for i in [1,2]:
    darker_color = np.ones(4)
    darker_color[:3] = colors.hex2color(mech_active_colors[I])
    lighter_color = (darker_color + np.ones(4))/2
    
    if i == 1:
        ax = fig.add_subplot(1,2,1)
        ax.set_title("Backward subunit")
        ax.scatter(np.nan, np.nan, s = 10, color = darker_color, label = "Region " + str(I+1))
        ax.scatter(np.nan, np.nan, s = 10, color = lighter_color, label = "$cis$ interactions")
            
    elif i == 2:
        ax = fig.add_subplot(1,2,2)
        ax.set_title("Forward subunit")
        ax.scatter(np.nan, np.nan, s = 10, color = lighter_color, label = "$trans$ interactions")
          
    ys, zs = xyz_single[0][:,1], xyz_single[0][:,2]

    lines, = ax.plot(ys, zs, color = "lightgray", zorder = -1)
    lines_list += [lines]
    
    text = ax.text(225, 165, "")
    text_list += [text]
    
    scatter_colors = np.array([lighter_color for i in range(len(residues_idx))])
    scatter_colors[mech_active_reg[I]] = darker_color
    scatter = ax.scatter(ys, zs, s = 10, color = scatter_colors, alpha = 0)
    scatter_list += [scatter]
    
    ax.legend(fontsize = 6, frameon = False, loc = "upper left")    
    
    ax.axis("scaled")
    ax.set_xlim(160, 235)
    ax.set_ylim(160, 235)
    ax.set_xticks([])
    ax.set_yticks([])

def update(frame):
    for lines, scatter, text, i in zip(lines_list, scatter_list, text_list, [1,2]):
        offset = (i-1)*5
        f = (frame + offset) % 30
        coords = xyz_single[f]
        ys, zs = coords[:, 1], coords[:, 2]

        lines.set_xdata(ys)
        lines.set_ydata(zs)

        scatter.set_alpha(interaction_matrix[:, frame, i])
        scatter.set_offsets(np.c_[ys, zs])

        text.set_text(state_chain_names[f])

    return lines_list, scatter_list, text_list

ani = FuncAnimation(fig, update, frames = 30, interval = 300, repeat = True)
writervideo = animation.PillowWriter(fps = 2)
ani.save("movie/Region_" +str(I+1)+ ".gif", writer = writervideo)
plt.show()

# %% [code]
%matplotlib inline
fig = plt.figure(figsize=(WIDTH*2.2, 1.8), dpi=100)
ax = fig.add_subplot(1, 1, 1)
ax.set_ylabel(axis_latex)
ax.set_yscale("log")

I = 2

ax.plot(residues_energy_resh[mech_active_reg[I]].T, alpha = 0.2, color = mech_active_colors[I])
ax.plot(np.mean(residues_energy_resh[mech_active_reg[I]].T, axis = 1), color = mech_active_colors[I])
ax.plot(residues_energy_med, color = "black", linestyle = "dashed", alpha = 0.2)

for k in range(3):
    for i in mech_active_reg[I]:
        for j in range(residues_energy_resh.shape[1]):
            interaction_list = interactions[i, j, k]
            for l in interaction_list:
                if l[0] == repeated_chain_names[j]:
                    next
                elif l[0] == chain_names[(j//5 + 1) % 6]:
                    ax.scatter(j, residues_energy_resh[i, j], edgecolor = "#37c9d6ff", 
                               color = "white", s = 15, marker = "^", zorder = 3)                    
                elif l[0] in ["U", "V"]:
                    ax.scatter(j, residues_energy_resh[i, j], edgecolor = "black", 
                               color = "white", s = 15, marker = "o", zorder = 3)
                else:
                    print(l[0])
                    

ax.scatter(np.nan, np.nan, label = "Fwd position", s = 15, marker = "^", 
           color = "white", edgecolor = "#37c9d6ff")
ax.scatter(np.nan, np.nan, label = "DNA", s = 15, marker = "o", 
           color = "white", edgecolor = "black")
ax.plot(np.nan, alpha = 0.5, color = mech_active_colors[I], label = "Single residue")
ax.plot(np.nan, alpha = 1, color = mech_active_colors[I], label = "Mean")
ax.plot(np.nan, alpha = 0.2, color = "black", linestyle = "dashed", label = "Global median")
ax.legend(ncol = 5, fontsize = 8.5, loc = "lower center")

ax.xaxis.set_minor_locator(MultipleLocator(1))
ax.set_xticks(range(0, 30, 5), 
              state_chain_names_short[0:30:5])
ax.set_xlim(0, len(x)-1)
ax.set_ylim(2e-5, 2)
plt.show()

# %% [code]
%matplotlib notebook

fig = plt.figure(figsize = (6, 3), dpi = 100)

I = 2
interaction_matrix = np.zeros((residues_energy_resh.shape[0],
                               residues_energy_resh.shape[1],
                               3), dtype = int)

for k in range(3):
    for i in mech_active_reg[I]:
        for j in range(residues_energy_resh.shape[1]):
            interaction_list = interactions[i, j, k]
            for l in interaction_list:
                if int(l[2]) in residues_idx:
                    if l[0] == repeated_chain_names[j]:         # same chain
                        interaction_matrix[residues_idx.index(int(l[2])), j, 1] = 1
                    
                    elif l[0] == chain_names[(j//5 + 1) % 6]:   # chain +1
                        interaction_matrix[residues_idx.index(int(l[2])), j, 2] = 1

lines_list = []
scatter_list = []
text_list = []

for i in [1, 2]:
    darker_color = np.ones(4)
    darker_color[:3] = colors.hex2color(mech_active_colors[I])
    lighter_color = (darker_color + np.ones(4))/2
    
    if i == 1:
        ax = fig.add_subplot(1,2,1)
        ax.set_title("Backward subunit")
        ax.scatter(np.nan, np.nan, s = 10, color = darker_color, label = "Region " + str(I+1))
        ax.scatter(np.nan, np.nan, s = 10, color = lighter_color, label = "$cis$ interactions")
                
    elif i == 2:
        ax = fig.add_subplot(1,2,2)
        ax.set_title("Forward subunit")
        ax.scatter(np.nan, np.nan, s = 10, color = lighter_color, label = "$trans$ interactions")
          
    ys, zs = xyz_single[0][:,1], xyz_single[0][:,2]

    lines, = ax.plot(ys, zs, color = "lightgray", zorder = -1)
    lines_list += [lines]
    
    text = ax.text(225, 165, "")
    text_list += [text]
    
    scatter_colors = np.array([lighter_color for i in range(len(residues_idx))])
    scatter_colors[mech_active_reg[I]] = darker_color
    scatter = ax.scatter(ys, zs, s = 10, color = scatter_colors, alpha = 0)
    scatter_list += [scatter]
    
    ax.legend(fontsize = 6, frameon = False, loc = "upper left")    
    
    ax.axis("scaled")
    ax.set_xlim(160, 235)
    ax.set_ylim(160, 235)
    ax.set_xticks([])
    ax.set_yticks([])

def update(frame):
    for lines, scatter, text, i in zip(lines_list, scatter_list, text_list, [1, 2]):
        offset = (i-1)*5
        f = (frame + offset) % 30
        coords = xyz_single[f]
        ys, zs = coords[:, 1], coords[:, 2]

        lines.set_xdata(ys)
        lines.set_ydata(zs)

        scatter.set_alpha(interaction_matrix[:, frame, i])
        scatter.set_offsets(np.c_[ys, zs])

        text.set_text(state_chain_names[f])

    return lines_list, scatter_list, text_list

ani = FuncAnimation(fig, update, frames = 30, interval = 300, repeat = True)
writervideo = animation.PillowWriter(fps = 2)
ani.save("movie/Region_" +str(I+1)+ ".gif", writer = writervideo)
plt.show()

# %% [code]
%matplotlib inline

fig = plt.figure(figsize=(WIDTH*2.2, 1.8), dpi=100)
ax = fig.add_subplot(1, 1, 1)
ax.set_ylabel(axis_latex)
ax.set_yscale("log")

I = 3

ax.plot(residues_energy_resh[mech_active_reg[I]].T, alpha = 0.2, color = mech_active_colors[I])
ax.plot(np.mean(residues_energy_resh[mech_active_reg[I]].T, axis = 1), color = mech_active_colors[I])
ax.plot(residues_energy_med, color = "black", linestyle = "dashed", alpha = 0.2)

for k in range(3):
    for i in mech_active_reg[I]:
        for j in range(residues_energy_resh.shape[1]):
            interaction_list = interactions[i, j, k]
            for l in interaction_list:
                if l[0] == repeated_chain_names[j]:
                    next
                elif l[0] == chain_names[(j//5 - 1) % 6]:
                    ax.scatter(j, residues_energy_resh[i, j], edgecolor = "#37c9d6ff", 
                               color = "white", s = 15, marker = "v", zorder = 3)
                    
                elif l[0] in ["G", "H"]:
                    ax.scatter(j, residues_energy_resh[i, j], edgecolor = "black", 
                               color = "white", s = 15, marker = "s", zorder = 3)


ax.scatter(np.nan, np.nan, label = "Bwd position", s = 15, marker = "v", 
           color = "white", edgecolor = "#37c9d6ff")
ax.scatter(np.nan, np.nan, label = "RuvA", s = 15, marker = "s", 
           color = "white", edgecolor = "black")
ax.plot(np.nan, alpha = 0.5, color = mech_active_colors[I], label = "Single residue")
ax.plot(np.nan, alpha = 1, color = mech_active_colors[I], label = "Mean")
ax.plot(np.nan, alpha = 0.2, color = "black", linestyle = "dashed", label = "Global median")
ax.legend(ncol = 5, fontsize = 8.5, loc = "lower center")

ax.xaxis.set_minor_locator(MultipleLocator(1))
ax.set_xticks(range(0, 30, 5), 
              state_chain_names_short[0:30:5])
ax.set_xlim(0, len(x)-1)
ax.set_ylim(5e-5, 2)
plt.show()

# %% [code]
%matplotlib notebook

fig = plt.figure(figsize = (6, 3), dpi = 100)

I = 3
interaction_matrix = np.zeros((residues_energy_resh.shape[0],
                               residues_energy_resh.shape[1],
                               3), dtype = int)

for k in range(3):
    for i in mech_active_reg[I]:
        for j in range(residues_energy_resh.shape[1]):
            interaction_list = interactions[i, j, k]
            for l in interaction_list:
                if int(l[2]) in residues_idx:
                    if l[0] == repeated_chain_names[j]:         # same chain
                        interaction_matrix[residues_idx.index(int(l[2])), j, 1] = 1
                    
                    elif l[0] == chain_names[(j//5 - 1) % 6]:   # chain +1
                        interaction_matrix[residues_idx.index(int(l[2])), j, 0] = 1
                    
                    elif l[0] == chain_names[(j//5 + 1) % 6]:   # chain -1
                        interaction_matrix[residues_idx.index(int(l[2])), j, 2] = 1

lines_list = []
scatter_list = []
text_list = []

for i in [0, 1]:
    darker_color = np.ones(4)
    darker_color[:3] = colors.hex2color(mech_active_colors[I])
    lighter_color = (darker_color + np.ones(4))/2
    
    if i == 1:
        ax = fig.add_subplot(1,2,1)
        ax.set_title("Forward subunit")
        ax.scatter(np.nan, np.nan, s = 10, color = darker_color, label = "Region " + str(I+1))
        ax.scatter(np.nan, np.nan, s = 10, color = lighter_color, label = "$cis$ interactions")
        
    elif i == 0:
        ax = fig.add_subplot(1,2,2)
        ax.set_title("Backward subunit")
        ax.scatter(np.nan, np.nan, s = 10, color = lighter_color, label = "$trans$ interactions")
              
    ys, zs = xyz_single[0][:,1], xyz_single[0][:,2]

    lines, = ax.plot(ys, zs, color = "lightgray", zorder = -1)
    lines_list += [lines]
    
    text = ax.text(225, 165, "")
    text_list += [text]
    
    scatter_colors = np.array([lighter_color for i in range(len(residues_idx))])
    scatter_colors[mech_active_reg[I]] = darker_color
    scatter = ax.scatter(ys, zs, s = 10, color = scatter_colors, alpha = 0)
    scatter_list += [scatter]
    
    ax.legend(fontsize = 6, frameon = False, loc = "upper left")    
    
    ax.axis("scaled")
    ax.set_xlim(160, 235)
    ax.set_ylim(160, 235)
    ax.set_xticks([])
    ax.set_yticks([])

def update(frame):
    for lines, scatter, text, i in zip(lines_list, scatter_list, text_list, [0, 1]):
        offset = (i-1)*5
        f = (frame + offset) % 30
        coords = xyz_single[f]
        ys, zs = coords[:, 1], coords[:, 2]

        lines.set_xdata(ys)
        lines.set_ydata(zs)

        scatter.set_alpha(interaction_matrix[:, frame, i])
        scatter.set_offsets(np.c_[ys, zs])

        text.set_text(state_chain_names[f])

    return lines_list, scatter_list, text_list

ani = FuncAnimation(fig, update, frames = 30, interval = 300, repeat = True)
writervideo = animation.PillowWriter(fps = 2)
ani.save("movie/Region_" +str(I+1)+ ".gif", writer = writervideo)
plt.show()

# %% [markdown]
# Interactions with the DNA

# %% [code]
index = 4
fig = plt.figure(figsize=(2*WIDTH, len(interacts_with_res[index]) * 2 // 3), dpi = 100)
fig.supylabel(axis_Eel, fontsize = 8)
fig.supxlabel("Conformation", x = .54, y = .05, fontsize = 8)

c = 1
dna_colors = [mech_active_colors[2]] * 3 + [mech_active_colors[1]] + ["#dfcd85", "#b3b3b3"]

for i in interacts_with_res[index]:
    if len(interacts_with_res[index]) % 3 == 0:
        ax = fig.add_subplot(len(interacts_with_res[index]) // 3, 3, c) 
    else:
        ax = fig.add_subplot(len(interacts_with_res[index]) // 3 + 1, 3, c) 

    ax.set_yscale("log")
    ax.set_title(residues_code[i] + str(residues_idx[i]))

    ax.plot(residues_energy_med, color = "black", linestyle = "dashed", alpha = 0.2)
    ax.plot(residues_energy_resh[i], alpha = 1, color = dna_colors[c-1])

    for k in range(3):
        for j in range(residues_energy_resh.shape[1]):
            interaction_list = interactions[i, j, k]
            for l in interaction_list:
                if l[0] in ["U", "V"]:
                    ax.scatter(j, residues_energy_resh[i, j], edgecolor = "black", 
                               color = "white", s = 15, marker = "o", zorder = 3)
                
    ax.set_yticks([1e-4, 1e-3, 1e-2, 1e-1, 1e0])
    ax.set_ylim(1e-4, 7e-1)
    ax.set_xlim(0, 29)

    ax.xaxis.set_minor_locator(MultipleLocator(1))
    ax.set_xticks(range(0, 30, 5), 
              state_chain_names_short[0:30:5])
    c += 1

plt.tight_layout()

# %% [code]
index = 4
fig = plt.figure(figsize = (WIDTH*.3, 1.1), dpi = 500)

ax = fig.add_subplot() 

dna_energy = np.zeros((6, 30))
dna_interaction = np.zeros((6, 30), dtype = bool)
c = 0

for i in interacts_with_res[index]:
    dna_energy[c] = residues_energy_resh[i]
    
    for k in range(3):
        for j in range(residues_energy_resh.shape[1]):
            interaction_list = interactions[i, j, k]
            for l in interaction_list:
                if l[0] in ["U", "V"]:
                    dna_interaction[c, j] = True
                    
    c+=1

dna_colors = [mech_active_colors[2]] * 3 + [mech_active_colors[1]] + ["#dfcd85", "#b3b3b3"]
    
for i in range(6):
    p0 = np.mean(dna_energy[i, dna_interaction[i]])
    p1 = np.mean(dna_energy[i, ~dna_interaction[i]])
    plt.scatter(0, p0, c = dna_colors[i], zorder = -i)
    plt.scatter(1, p1, c = dna_colors[i], zorder = -i)
    plt.plot([0, 1], [p0, p1], c = dna_colors[i], zorder = -i)

    
ax.set_xlim(-.2, 1.2)
ax.set_xticks([0, 1], ["DNA bound", "DNA free"])

ax.set_ylabel(axis_latex)
ax.set_yscale("log")
ax.set_ylim(1e-4, 1e1)
#ax.set_yticks([1e-4, 1e-3, 1e-2, 1e-1, 1e0, 1e1], [""]*6)
ax.set_yticks([1e-4, 1e-3, 1e-2, 1e-1, 1e0, 1e1], ["$10^{-4}$", "", "$10^{-2}$", "", "$10^0$", ""])
plt.show()

# %% [markdown]
# Exporting Energies to PDB, encoded on $\beta$-factors

# %% [code]
for i in range(1, 6):
    _, labels_CA = load.coordinates(s_pps[i], com_res, labels_hex[i])
    energy_dict = {}
    
    for j in range(6):
        idx = load.chain_indices(chain_names[j], labels_CA)[0]
        
        temp = np.round(residues_energy_resh[:, j*5+i-1], 4)*1e2
        for c, k in enumerate(idx):
            energy_dict[tuple(labels_CA[k][0])] = temp[c]
    
    load.save_bfactor_ca(name = s_names[i], bfact = energy_dict, ext = "_energy", NA = -2.)
